# Supplementary material for: Sex-specific survival gene mutations are discovered as clinical predictors of clear cell renal cell carcinoma
Source: Sci Rep. 2024 Jul 9;14:15800. doi: 10.1038/s41598-024-66525-9 (PMC11233666; doi:10.1038/s41598-024-66525-9)
Supplement: Supplementary file 1 — Supplementary Information 1. [file 41598_2024_66525_MOESM1_ESM.xlsx]

## Sheet: Korean_120_clinical_gene mut
SAMPLE	Sex (F/M)	Recurrence	Death	Overall Survival (Month)	Disease Free Survival (Month)	ACSS3	ARSF	BAP1	ERBB2	FAM47A	KDM5C	KDM6A	JADE3	SCRN1
1	F	0	0	36	36	0	0	0	0	0	0	0	0	0
2	F	0	0	35	35	0	0	0	0	0	0	0	0	0
3	M	0	0	35	35	0	0	0	0	0	0	0	0	0
4	F	0	0	35	35	0	0	0	0	0	0	0	0	0
5	M	1	0	32	10	0	0	0	0	0	0	0	0	0
6	F	0	0	32	32	0	0	0	0	0	0	0	0	0
7	F	0	0	30	30	0	0	0	0	0	0	0	0	0
8	M	0	0	28	28	0	0	1	0	0	0	0	0	0
9	M	1	1	12	10	0	0	0	0	0	0	0	0	0
10	M	0	0	14	14	0	0	0	0	0	0	0	0	0
11	M	1	1	42	10	0	0	0	0	0	1	0	0	0
12	F	1	0	42	0.5	0	0	1	0	0	0	0	0	0
13	M	1	0	38	1	1	0	1	0	0	0	0	0	0
14	M	1	0	37	33	0	0	0	0	0	0	0	0	0
15	M	0	0	36	36	0	0	0	0	0	0	0	1	0
16	F	1	1	14	1	0	0	1	0	0	0	0	0	0
17	M	0	0	38	38	0	0	0	0	0	0	0	0	0
18	M	0	0	48	48	0	0	0	0	0	0	0	0	0
19	M	1	0	50	2	1	0	0	0	0	0	0	0	0
20	M	0	0	45	45	1	0	0	0	0	0	0	0	0
21	M	1	0	48	24	0	0	0	0	0	0	0	0	0
22	M	1	1	34	1	0	0	0	0	0	0	0	0	0
23	F	0	0	18.4316	18.4316	0	0	0	0	0	0	0	0	0
24	F	1	1	3.25263	0	0	0	0	0	0	0	0	0	0
25	M	0	0	18.8258	18.8258	0	0	0	0	0	0	0	0	1
26	F	0	0	18.8587	18.8587	0	0	0	0	0	0	0	0	0
27	F	0	0	20.1729	20.1729	0	0	0	0	0	0	0	0	0
28	M	1	0	20.4686	2.98979	0	0	0	0	0	0	0	0	0
29	M	1	0	20.4686	10.1193	0	0	0	0	0	0	0	0	0
30	M	0	0	21.29	21.29	0	0	0	0	0	0	0	0	1
31	M	0	0	21.29	21.29	0	0	0	0	0	0	0	0	0
32	M	0	0	21.3885	21.3885	0	0	0	0	0	0	0	0	0
33	M	0	0	21.3885	21.3885	0	0	0	1	0	0	0	0	0
34	M	0	0	21.6185	21.6185	0	0	0	0	0	0	0	0	0
35	M	1	0	21.8485	0	0	0	0	0	1	0	0	0	0
36	M	0	0	21.9799	21.9799	0	0	0	0	0	0	0	0	0
37	M	1	1	15.0475	0	0	0	0	0	0	0	0	0	0
38	F	0	0	22.2428	22.2428	0	0	0	1	0	0	0	0	0
39	F	0	0	23.0313	23.0313	0	0	0	0	0	0	0	0	1
40	M	1	0	23.3598	20.2058	0	0	0	0	0	0	0	0	0
41	M	0	0	23.4255	23.4255	0	0	0	0	0	0	0	0	1
42	F	0	0	23.7212	23.7212	0	0	0	0	0	0	0	0	1
43	M	0	0	23.7212	23.7212	0	0	0	1	1	0	0	0	0
44	M	1	0	23.8198	19.1873	0	0	0	0	1	0	1	0	0
45	M	1	0	23.8198	23.8198	0	0	0	0	0	0	0	0	0
46	F	0	0	24.1483	24.1483	0	1	0	0	0	0	0	0	1
47	M	0	0	25.4954	25.4954	0	0	0	0	0	0	0	0	1
48	M	0	0	25.6925	25.6925	0	0	0	0	0	0	0	0	0
49	M	0	0	25.8896	25.8896	0	0	0	0	1	0	0	0	1
50	M	0	0	25.7911	25.7911	0	0	0	0	0	0	0	0	0
51	M	0	0	25.7911	25.7911	0	0	0	0	1	0	0	0	0
52	F	0	0	26.2511	26.2511	0	0	0	0	1	0	0	0	0
53	F	0	0	26.3496	26.3496	0	0	0	0	1	0	0	0	0
54	F	0	0	26.3825	26.3825	0	0	0	0	1	0	0	0	0
55	M	0	0	26.481	26.481	0	0	0	0	0	0	0	0	0
56	M	0	0	26.941	26.941	0	0	0	0	0	0	0	0	0
57	F	1	0	27.1053	0	0	0	0	0	0	0	0	0	0
58	M	0	0	27.4667	27.4667	0	0	0	0	0	0	0	0	0
59	M	0	0	27.401	27.401	0	0	0	1	0	0	0	0	1
60	M	0	0	27.7295	27.7295	0	0	0	0	0	0	0	0	0
61	F	1	0	27.7295	18.8587	0	0	0	0	0	0	0	0	0
62	F	0	0	27.8281	27.8281	0	0	0	0	1	0	0	0	1
63	M	0	0	28.1895	28.1895	0	0	0	0	0	0	0	0	0
64	F	0	0	28.0909	28.0909	0	0	0	1	0	0	0	0	0
65	M	1	0	28.0909	3.02265	0	0	0	0	0	0	0	0	0
66	M	0	0	28.4852	28.4852	0	0	0	0	1	0	0	0	0
67	M	0	0	28.978	28.978	0	0	0	0	0	0	0	0	0
68	M	0	0	28.978	28.978	0	0	0	0	1	0	0	0	0
69	F	0	0	28.978	28.978	0	0	0	0	1	0	0	0	1
70	F	0	0	29.208	29.208	0	0	0	0	0	0	0	0	0
71	M	0	0	29.438	29.438	0	0	0	0	0	0	0	0	1
72	F	0	0	29.7008	29.7008	0	0	0	0	1	0	0	0	0
73	M	0	0	30.1608	30.1608	0	0	0	0	0	0	0	0	0
74	F	0	0	30.3908	30.3908	0	0	0	0	0	0	0	0	0
75	F	0	0	30.2922	30.2922	0	1	0	0	0	0	0	0	0
76	F	0	0	30.3579	30.3579	0	0	0	0	1	0	0	0	0
77	F	0	0	30.6208	30.6208	0	0	0	0	1	0	0	0	0
78	F	0	0	30.7193	30.7193	0	0	0	0	0	0	0	0	0
79	F	0	0	30.8179	30.8179	0	0	0	0	1	0	0	0	0
80	F	0	0	31.0807	31.0807	0	0	0	0	0	0	0	0	0
81	M	0	0	31.2778	31.2778	0	0	0	0	0	0	0	0	0
82	M	0	0	31.2778	31.2778	0	0	0	0	0	0	0	0	1
83	M	0	0	31.6721	31.6721	0	0	0	0	0	0	0	0	0
84	F	0	0	32.0992	32.0992	0	0	0	0	1	0	0	0	1
85	F	0	0	32.2306	32.2306	0	0	0	0	0	0	0	0	0
86	M	0	0	32.1978	32.1978	0	0	0	0	0	0	0	0	0
87	M	0	0	32.4606	32.4606	0	0	0	0	1	0	0	0	0
88	F	0	0	32.5592	32.5592	0	0	0	0	0	0	0	0	0
89	M	0	0	32.5592	32.5592	0	0	0	0	0	0	0	0	0
90	F	0	0	32.7892	32.7892	0	0	0	0	0	0	0	0	0
91	M	1	0	32.7235	15.2118	0	0	0	0	0	0	0	0	0
92	F	0	0	32.9206	32.9206	0	0	0	0	1	0	0	0	0
93	M	1	0	33.1506	24.6083	0	0	0	0	1	0	0	0	0
94	M	1	0	34.3991	22.9327	0	0	0	0	1	0	0	0	1
95	M	0	0	34.4319	34.4319	0	0	0	0	1	0	0	0	0
96	M	0	0	34.5305	34.5305	0	0	0	0	0	0	0	0	0
97	M	1	0	34.5305	31.1464	0	0	0	0	0	0	0	0	1
98	M	0	0	34.8919	34.8919	0	1	0	1	0	0	0	0	0
99	M	1	0	35.2204	29.8979	0	0	0	0	0	0	0	0	0
100	M	0	0	35.4504	35.4504	0	0	0	0	0	0	0	0	0
101	M	0	0	36.3704	36.3704	0	1	0	0	0	0	0	0	0
102	M	0	0	35.6147	35.6147	0	0	0	0	1	0	0	0	0
103	M	0	0	35.8775	35.8775	0	0	0	0	1	0	0	0	0
104	M	0	0	36.1075	36.1075	0	0	0	0	0	0	0	0	1
105	M	0	0	36.1075	36.1075	0	0	0	0	0	0	0	0	1
106	F	0	0	36.3375	36.3375	0	0	0	0	0	0	0	0	0
107	M	0	0	36.3375	36.3375	0	0	0	0	0	0	0	0	0
108	M	0	0	36.3704	36.3704	0	0	0	0	0	0	0	0	0
109	M	0	0	36.3704	36.3704	0	0	0	1	0	0	0	0	1
110	M	0	0	36.3704	36.3704	0	1	0	0	0	0	0	0	0
111	M	0	0	37.1917	37.1917	0	0	0	0	1	0	0	0	1
112	M	0	0	37.3889	37.3889	0	0	0	0	1	0	0	0	0
113	M	0	0	38.1774	38.1774	0	0	0	0	0	0	0	0	0
114	F	0	0	38.1774	38.1774	0	0	0	0	1	0	0	0	0
115	F	0	0	38.3745	38.3745	0	0	0	0	0	0	0	0	1
116	M	0	0	38.5388	38.5388	0	0	0	0	0	0	0	0	0
117	M	0	0	38.6702	38.6702	0	0	0	0	0	0	0	0	0
118	F	0	0	38.8673	38.8673	0	0	0	0	1	0	0	0	0
119	M	0	0	38.9659	38.9659	0	0	0	0	0	0	0	0	0
120	M	0	0	39.3273	39.3273	0	0	0	0	0	0	0	0	1

## Sheet: Korean_120_Fisher exact test
Gene	P_Value	CI_Lower	CI_Upper	Odds_Ratio
ACSS3	0.550203	0.205956	109.912	2.16994
ARSF	1	0.111568	4.97434	0.694759
BAP1	0.605306	0.0660549	4.02765	0.515768
ERBB2	0.848871	0.482882	2.43546	1.08622
KDM5C	1	0.0538303	64.1829	1.06277
KDM6A	1	0.0538303	64.1829	1.06277
JADE3	1	0.0538303	64.1829	1.06277
SCRN1	1	0.387392	3.20788	1.0763
FAM47A	0.659747	0.208906	14.7227	1.34558

## Sheet: korean_Logrank_Total_OS
Gene	P_value	Without_mutation	With_mutation
ACSS3	0.416043	117	3
ARSF	0.614619	115	5
BAP1	0.234205	116	4
ERBB2	0.82431	54	66
FAM47A	0.506008	115	5
KDM5C	0.853451	119	1
KDM6A	0.694628	119	1
JADE3	7.67101e-05	119	1
SCRN1	0.283594	98	22

## Sheet: korean_Logrank_Male_OS
Gene	P_value	Without_mutation	With_mutation
ACSS3	0.36817	76	3
ARSF	0.674256	76	3
BAP1	0.773347	77	2
ERBB2	0.743327	35	44
FAM47A	0.525302	75	4
KDM5C	0.871953	78	1
KDM6A	0.70581	78	1
JADE3	4.67007e-05	78	1
SCRN1	0.3911	64	15

## Sheet: korean_Logrank_Female_OS
Gene	P_value	Without_mutation	With_mutation
ACSS3		41	0
ARSF	0.747183	39	2
BAP1	0.0032715	39	2
ERBB2	0.93046	19	22
FAM47A	0.821952	40	1
KDM5C		41	0
KDM6A		41	0
JADE3		41	0
SCRN1	0.517936	34	7

## Sheet: korean_Logrank_Total_DFS
Gene	P_value	Without_mutation	With_mutation
ACSS3	0.0155125	117	3
ARSF	0.237199	115	5
BAP1	2.4e-05	116	4
ERBB2	0.426991	54	66
FAM47A	0.995248	115	5
KDM5C	0.0109117	119	1
KDM6A	0.0346179	119	1
JADE3	0.000265186	119	1
SCRN1	0.125681	98	22

## Sheet: korean_Logrank_Male_DFS
Gene	P_value	Without_mutation	With_mutation
ACSS3	0.0259712	76	3
ARSF	0.0259712	76	3
BAP1	0.2222	77	2
ERBB2	0.557956	35	44
FAM47A	0.863832	75	4
KDM5C	0.016211	78	1
KDM6A	0.0488776	78	1
JADE3	2.19744e-05	78	1
SCRN1	0.20672	64	15

## Sheet: korean_Logrank_Female_DFS
Gene	P_value	Without_mutation	With_mutation
ACSS3		41	0
ARSF	0.599215	39	2
BAP1	4.24e-06	39	2
ERBB2	0.72262	19	22
FAM47A	0.713843	40	1
KDM5C		41	0
KDM6A		41	0
JADE3		41	0
SCRN1	0.290544	34	7
