# Supplementary material for: Sex-specific survival gene mutations are discovered as clinical predictors of clear cell renal cell carcinoma
Source: Sci Rep. 2024 Jul 9;14:15800. doi: 10.1038/s41598-024-66525-9 (PMC11233666; doi:10.1038/s41598-024-66525-9)
Supplement: Supplementary file 2 — Supplementary Information 2. [file 41598_2024_66525_MOESM2_ESM.xlsx]

## Sheet: Korean_96_clinical_gene mut
SAMPLE	Age	Sex	Recurrence	Death	Overall Survival (Month)	Disease Free Survival (Month)	AFF2	ASXL3	CDCA7	CLN8	COL1A2	COL4A5	DNAH1	DNAH5	FREM1	LRPPRC	NHS
23	37	F	0	0	18.4316	18.4316	0	0	0	0	0	1	0	1	0	0	0
24	82	F	1	1	3.25263	0	0	0	0	0	0	1	0	1	0	1	1
25	72	M	0	0	18.8258	18.8258	0	0	0	0	0	1	0	1	1	0	0
26	37	F	0	0	18.8587	18.8587	0	0	0	0	0	0	1	1	0	1	1
27	38	F	0	0	20.1729	20.1729	0	0	0	0	0	1	0	1	0	1	0
28	66	M	1	0	20.4686	2.98979	0	0	0	0	0	1	1	1	0	0	0
29	46	M	1	0	20.4686	10.1193	0	0	0	0	0	0	0	0	0	1	0
30	39	M	0	0	21.29	21.29	0	0	0	0	0	0	1	1	0	0	1
31	80	M	0	0	21.29	21.29	0	0	0	0	0	0	0	1	0	0	1
32	35	M	0	0	21.3885	21.3885	0	0	0	0	0	1	0	1	0	0	1
33	59	M	0	0	21.3885	21.3885	0	0	0	0	0	1	0	1	0	0	1
34	80	M	0	0	21.6185	21.6185	0	0	0	0	0	1	0	1	0	0	1
35	62	M	1	0	21.8485	0	0	0	0	0	0	1	0	1	0	0	0
36	53	M	0	0	21.9799	21.9799	0	0	0	0	0	0	0	1	0	0	0
37	65	M	1	1	15.0475	0	0	1	0	0	0	1	1	1	0	0	0
38	68	F	0	0	22.2428	22.2428	0	0	0	0	0	0	1	0	0	0	0
39	56	F	0	0	23.0313	23.0313	0	0	0	0	0	0	0	1	0	0	1
40	62	M	1	0	23.3598	20.2058	0	1	0	1	0	0	0	1	1	0	1
41	79	M	0	0	23.4255	23.4255	0	0	0	0	0	0	0	1	0	0	1
42	55	F	0	0	23.7212	23.7212	0	0	0	0	1	1	0	1	1	0	0
43	64	M	0	0	23.7212	23.7212	0	0	0	0	0	1	0	1	0	0	0
44	64	M	1	0	23.8198	19.1873	0	1	0	0	0	0	0	1	0	0	1
45	78	M	1	0	23.8198	23.8198	0	0	0	0	0	1	0	1	0	0	0
46	32	F	0	0	24.1483	24.1483	0	0	0	0	0	1	1	1	0	0	1
47	67	M	0	0	25.4954	25.4954	0	0	0	0	0	1	0	1	0	0	1
48	60	M	0	0	25.6925	25.6925	0	0	0	0	0	0	0	1	0	0	1
49	41	M	0	0	25.8896	25.8896	0	1	0	0	0	1	0	1	1	1	1
50	58	M	0	0	25.7911	25.7911	0	0	0	0	0	0	0	1	0	0	0
51	50	M	0	0	25.7911	25.7911	0	0	0	0	0	0	0	1	0	0	1
52	42	F	0	0	26.2511	26.2511	0	0	0	0	0	0	0	1	0	0	1
53	49	F	0	0	26.3496	26.3496	0	0	0	0	0	0	0	1	0	0	1
54	67	F	0	0	26.3825	26.3825	0	0	0	0	0	0	0	1	0	0	1
55	55	M	0	0	26.481	26.481	0	0	0	0	0	1	1	1	0	1	1
56	39	M	0	0	26.941	26.941	0	1	0	0	0	0	0	1	0	0	1
57	44	F	1	0	27.1053	0	0	0	0	0	0	1	1	0	0	0	0
58	44	M	0	0	27.4667	27.4667	0	0	0	0	0	1	0	1	0	1	0
59	77	M	0	0	27.401	27.401	0	0	0	0	0	1	0	1	0	0	1
60	62	M	0	0	27.7295	27.7295	0	0	0	0	0	1	0	1	0	0	1
61	50	F	1	0	27.7295	18.8587	0	0	0	0	0	0	0	1	0	0	1
62	39	F	0	0	27.8281	27.8281	0	0	0	0	1	1	0	1	1	0	1
63	44	M	0	0	28.1895	28.1895	0	0	0	0	0	1	0	1	0	0	0
64	52	F	0	0	28.0909	28.0909	0	0	0	0	0	1	0	1	0	0	1
65	40	M	1	0	28.0909	3.02265	0	0	0	0	0	1	0	1	0	0	1
66	66	M	0	0	28.4852	28.4852	0	0	0	0	0	0	0	1	0	0	0
67	48	M	0	0	28.978	28.978	0	0	0	0	0	1	0	0	0	0	1
68	29	M	0	0	28.978	28.978	0	0	0	0	0	1	0	1	0	0	1
69	69	F	0	0	28.978	28.978	0	0	0	0	0	0	0	1	0	0	1
70	71	F	0	0	29.208	29.208	0	0	0	0	0	0	0	1	0	0	1
71	48	M	0	0	29.438	29.438	0	0	0	0	0	1	0	1	0	0	1
72	78	F	0	0	29.7008	29.7008	0	0	0	0	0	1	0	1	0	0	1
73	78	M	0	0	30.1608	30.1608	0	1	0	0	0	1	0	1	0	0	0
74	71	F	0	0	30.3908	30.3908	0	0	0	0	0	1	0	1	0	0	1
75	65	F	0	0	30.2922	30.2922	0	0	0	0	1	1	0	1	0	0	1
76	60	F	0	0	30.3579	30.3579	0	0	0	0	0	1	0	1	0	0	0
77	56	F	0	0	30.6208	30.6208	0	0	0	0	0	0	0	1	0	0	1
78	42	F	0	0	30.7193	30.7193	0	0	0	0	0	1	1	1	0	0	1
79	82	F	0	0	30.8179	30.8179	0	0	0	0	0	0	0	1	0	0	0
80	60	F	0	0	31.0807	31.0807	0	0	0	0	0	0	0	1	0	0	0
81	66	M	0	0	31.2778	31.2778	0	0	0	0	0	0	0	1	0	0	1
82	40	M	0	0	31.2778	31.2778	0	0	0	0	0	1	0	1	1	0	1
83	46	M	0	0	31.6721	31.6721	0	0	1	0	0	1	0	1	0	0	1
84	54	F	0	0	32.0992	32.0992	0	0	0	0	0	0	1	1	0	0	0
85	69	F	0	0	32.2306	32.2306	0	0	0	0	0	1	1	0	0	0	0
86	52	M	0	0	32.1978	32.1978	0	0	0	0	0	1	0	0	0	0	0
87	68	M	0	0	32.4606	32.4606	0	0	0	0	0	1	0	1	0	0	1
88	74	F	0	0	32.5592	32.5592	0	0	0	0	0	1	0	0	0	0	1
89	69	M	0	0	32.5592	32.5592	0	0	0	0	0	1	0	1	0	0	0
90	62	F	0	0	32.7892	32.7892	0	0	0	0	0	0	0	1	0	0	0
91	65	M	1	0	32.7235	15.2118	0	0	0	0	0	0	1	0	0	0	1
92	82	F	0	0	32.9206	32.9206	0	0	0	0	0	1	0	1	0	0	0
93	68	M	1	0	33.1506	24.6083	0	0	0	0	0	0	0	0	0	1	1
94	65	M	1	0	34.3991	22.9327	0	0	0	0	0	1	0	0	0	0	1
95	60	M	0	0	34.4319	34.4319	0	0	0	0	0	1	1	1	0	0	0
96	50	M	0	0	34.5305	34.5305	0	0	0	0	0	1	0	1	0	0	0
97	63	M	1	0	34.5305	31.1464	0	0	0	1	0	1	0	1	1	1	0
98	41	M	0	0	34.8919	34.8919	0	0	0	1	0	1	0	1	0	0	0
99	60	M	1	0	35.2204	29.8979	0	0	0	0	0	1	1	0	0	0	1
100	54	M	0	0	35.4504	35.4504	0	0	0	0	0	0	0	1	0	0	0
101	79	M	0	0	36.3704	36.3704	0	0	0	1	0	1	1	1	0	0	1
102	61	M	0	0	35.6147	35.6147	0	0	0	0	0	0	0	1	0	0	0
103	49	M	0	0	35.8775	35.8775	0	0	0	0	0	1	0	0	0	1	1
104	69	M	0	0	36.1075	36.1075	0	0	0	1	0	1	0	1	0	0	0
105	69	M	0	0	36.1075	36.1075	0	0	0	0	0	1	0	1	0	0	1
106	64	F	0	0	36.3375	36.3375	0	0	0	0	0	1	1	1	0	0	0
107	52	M	0	0	36.3375	36.3375	1	0	0	1	0	1	0	1	0	0	1
108	44	M	0	0	36.3704	36.3704	0	0	0	1	0	1	1	1	0	0	0
110	63	M	0	0	36.3704	36.3704	0	0	0	0	0	1	0	1	0	0	0
111	79	M	0	0	36.3704	36.3704	0	0	0	0	0	0	0	1	0	0	1
112	45	M	0	0	37.1917	37.1917	0	0	0	0	0	1	1	1	0	0	0
113	42	M	0	0	37.3889	37.3889	0	0	0	0	0	0	0	1	0	0	0
115	68	M	0	0	38.1774	38.1774	1	0	0	1	0	0	1	1	0	0	0
116	57	F	0	0	38.1774	38.1774	0	1	0	0	0	1	0	0	0	0	1
117	62	F	0	0	38.3745	38.3745	0	0	0	0	1	0	0	1	0	0	1
118	61	M	0	0	38.5388	38.5388	0	1	0	1	0	1	0	1	0	0	0
119	45	M	0	0	38.6702	38.6702	0	0	0	0	0	1	0	1	0	0	1
120	63	F	0	0	38.8673	38.8673	0	1	0	0	0	1	0	0	0	0	0

## Sheet: Korean_96_Fisher exact test
Gene	P_Value	CI_Lower	CI_Upper	Odds_Ratio
AFF2	0.537719	0.131713	92.8649	1.71276
ASXL3	0.484813	0.344305	9.79327	1.56473
CDCA7	1	0.0568015	68.4617	1.12771
CLN8	0.0244015	0.842636	288.791	6.39399
COL4A5	0.273974	0.647761	4.10734	1.62988
NHS	0.830224	0.346069	2.12387	0.863349
COL1A2	0.0139604	0.00205468	0.954766	0.100717
DNAH1	0.59405	0.234083	2.11929	0.694965
DNAH5	0.555732	0.418718	4.96721	1.46923
FREM1	1	0.224639	7.4844	1.13651
LRPPRC	1	0.278604	5.59634	1.14139

## Sheet: korean_Logrank_Total_OS
Gene	P_value	Without_mutation	With_mutation
AFF2	0.836136	94	2
ASXL3	0.0495257	87	9
CDCA7	0.884331	95	1
CLN8	0.648261	87	9
COL1A2	0.767465	92	4
COL4A5	0.282069	35	61
DNAH1	0.286227	77	19
DNAH5	0.557775	14	82
FREM1	0.690822	89	7
LRPPRC	0.0583501	86	10
NHS	0.86382	42	54

## Sheet: korean_Logrank_Male_DFS
Gene	P_value	Without_mutation	With_mutation
AFF2	0.441174	60	2
ASXL3	0.0896121	55	7
CDCA7	0.590721	61	1
CLN8	0.777356	53	9
COL1A2		62	0
COL4A5	0.515447	20	42
DNAH1	0.173388	51	11
DNAH5	0.00319081	8	54
FREM1	0.301342	57	5
LRPPRC	0.176896	55	7
NHS	0.973371	28	34

## Sheet: korean_Logrank_Female_DFS
Gene	P_value	Without_mutation	With_mutation
AFF2		34	0
ASXL3	0.656467	32	2
CDCA7		34	0
CLN8		34	0
COL1A2	0.515386	30	4
COL4A5	0.667736	15	19
DNAH1	0.674847	26	8
DNAH5	0.45197	6	28
FREM1	0.656467	32	2
LRPPRC	0.10274	31	3
NHS	0.802203	14	20

## Sheet: korean_Logrank_Total_DFS
Gene	P_value	Without_mutation	With_mutation
AFF2	0.501827	94	2
ASXL3	0.171613	87	9
CDCA7	0.63754	95	1
CLN8	0.911637	87	9
COL1A2	0.388675	92	4
COL4A5	0.862627	35	61
DNAH1	0.194768	77	19
DNAH5	0.00749177	14	82
FREM1	0.376047	89	7
LRPPRC	0.0220666	86	10
NHS	0.932429	42	54

## Sheet: korean_Logrank_Male_OS
Gene	P_value	Without_mutation	With_mutation
AFF2	0.855132	60	2
ASXL3	0.00506203	55	7
CDCA7	0.89812	61	1
CLN8	0.68028	53	9
COL1A2		62	0
COL4A5	0.490153	20	42
DNAH1	0.0313013	51	11
DNAH5	0.700311	8	54
FREM1	0.767097	57	5
LRPPRC	0.721277	55	7
NHS	0.270485	28	34

## Sheet: korean_Logrank_Female_OS
Gene	P_value	Without_mutation	With_mutation
AFF2		34	0
ASXL3	0.802587	32	2
CDCA7		34	0
CLN8		34	0
COL1A2	0.715001	30	4
COL4A5	0.374259	15	19
DNAH1	0.5791	26	8
DNAH5	0.643429	6	28
FREM1	0.802587	32	2
LRPPRC	0.00130649	31	3
NHS	0.402784	14	20
