# Supplementary material for: Sex-specific survival gene mutations are discovered as clinical predictors of clear cell renal cell carcinoma
Source: Sci Rep. 2024 Jul 9;14:15800. doi: 10.1038/s41598-024-66525-9 (PMC11233666; doi:10.1038/s41598-024-66525-9)
Supplement: Supplementary file 3 — Supplementary Information 3. [file 41598_2024_66525_MOESM3_ESM.xlsx]

## Sheet: RECA-EU_422_clinical_gene mut
ICGC_donor_id	Submitted_donor_id	Donor_sex	Sex	Death	Donor_relapse_interval	Donor_survival_time	Recurrence	ACSS3	ADAM21	AFF2	ALG13	AOC2	AR	ASXL2	ASXL3	AVPR2	BAP1	BCOR	BHLHB9	BRWD3	CDCA7	CELSR1	CFP	CLN8	COL4A5	CPEB1	CYLC1	DYSF	ERBB2	FAM47A	FRMD7	FRMPD4	GPR45	HAUS7	HSP90AA1	IRAK1	ITIH6	KDM5C	KDM6A	LPAR4	LRP12	MAGEB10	MAGEB16	MAGED1	MAP3K15	MED14	NCOA6	NCOR1P1	NHS
DO47068	C0036	male	1	1	1685	1685	0	0	0	0	0	0	0	0	0	0	0	0	0	0	0	0	0	0	0	0	0	0	0	0	0	0	0	0	0	0	0	0	1	0	0	0	0	0	0	0	0	0	0
DO47064	C0034	female	0	0	1432	1432	0	0	0	0	0	0	0	0	0	0	0	0	0	0	0	0	0	0	0	0	0	1	0	0	0	0	0	0	0	0	0	0	0	0	0	0	0	0	0	0	0	0	1
DO47072	C0038	male	1	1	789	789	0	0	0	0	0	0	0	0	1	0	0	0	0	0	0	0	0	0	0	0	0	0	0	0	0	0	0	0	0	0	0	0	0	1	0	0	1	0	0	1	0	0	0
DO47056	C0028	male	1	0	2104	2104	0	0	0	0	0	0	0	0	0	0	0	0	0	0	0	0	0	0	0	1	0	0	0	0	0	0	0	0	1	0	0	0	0	0	0	0	0	0	0	0	0	0	0
DO47060	C0030	male	1	0	1942	1942	0	0	0	0	0	0	0	0	0	0	0	0	0	0	0	0	0	0	0	0	0	0	0	0	0	0	0	0	0	0	0	1	0	0	0	0	0	0	0	0	0	0	1
DO47048	C0024	female	0	0	1932	1932	0	0	1	0	0	0	0	0	0	0	0	0	0	0	0	0	0	0	0	0	0	0	0	0	0	0	0	0	1	0	0	0	0	0	0	0	0	0	0	0	0	0	0
DO47052	C0026	female	0	0	1686	1686	0	1	0	0	0	0	1	0	0	0	1	0	0	0	0	0	0	0	0	0	1	1	0	0	1	1	0	0	0	0	0	0	0	0	0	0	0	0	0	0	0	0	0
DO47016	C0099	male	1	0	1976	1976	0	0	0	0	0	0	0	0	0	0	0	0	0	0	0	0	0	0	0	0	0	1	0	0	0	0	1	0	0	0	1	0	0	0	1	0	0	0	0	0	0	0	0
DO47012	C0097	male	1	1	415	415	0	0	0	0	0	0	0	0	0	0	0	0	0	0	0	0	0	0	1	0	0	1	0	0	0	0	0	0	0	0	0	1	0	0	0	0	0	0	0	1	0	0	0
DO47004	C0091	male	1	1	221	221	0	0	0	0	0	1	0	0	0	0	0	0	0	0	0	0	0	0	0	0	1	0	0	0	0	0	0	0	0	0	0	0	0	0	0	0	0	0	0	0	0	0	0
DO47000	C0085	female	0	0	2121	2121	0	0	0	0	0	0	0	1	0	0	0	0	0	0	0	0	0	0	0	0	0	0	1	0	0	0	0	0	0	0	0	0	0	0	0	0	0	0	0	1	0	0	0
DO47249	C0022	female	0	1	762	762	0	0	0	0	0	0	0	0	0	0	0	0	0	0	0	0	1	0	0	0	0	0	0	0	0	0	0	0	0	0	0	0	0	0	0	0	0	0	0	0	0	0	0
DO47246	C0032	male	1	0	459	459	0	0	0	0	0	0	0	0	0	0	0	0	0	0	0	0	0	0	0	0	0	0	0	0	0	0	0	0	0	0	0	0	0	0	0	0	0	0	0	0	0	0	0
DO47240	C0089	female	0	1	840	840	0	0	0	0	0	0	0	0	0	0	0	0	0	0	0	0	0	0	0	0	0	0	0	0	0	0	0	0	0	0	0	0	0	0	0	0	0	0	0	1	0	0	0
DO47243	C0043	male	1	0	2260	2260	0	0	0	0	0	0	0	0	1	0	0	0	0	0	0	0	0	0	0	0	0	0	0	0	0	1	0	0	0	0	0	0	0	0	0	0	0	0	0	0	0	0	0
DO47237	C0088	male	1	0	1915	1915	0	0	0	0	0	0	0	0	0	0	0	0	0	0	0	0	0	0	0	0	0	0	0	0	0	0	0	0	0	0	0	0	0	0	0	0	0	0	0	0	0	0	0
DO47234	C0008	male	1	0	2054	2054	0	0	0	0	0	0	0	0	0	0	0	0	0	1	0	1	0	0	0	0	0	0	0	0	0	0	0	0	0	0	0	0	0	0	0	0	0	0	0	0	0	0	0
DO47108	C0056	female	0	1	1028	1028	0	0	0	1	0	0	0	0	0	0	0	0	0	0	0	0	0	0	0	0	0	0	0	0	0	0	0	0	0	0	0	0	0	0	0	0	0	0	0	0	0	0	0
DO47104	C0054	male	1	0	1581	1581	0	0	0	0	0	0	0	0	0	0	0	0	0	0	0	0	0	0	0	0	0	0	0	0	0	0	0	0	0	0	0	0	0	0	0	0	0	0	0	0	0	0	0
DO47100	C0052	male	1	0	1774	1774	0	0	0	1	0	0	0	0	1	0	0	0	0	0	0	0	0	0	0	0	0	0	1	0	0	0	0	0	0	0	0	0	0	0	0	0	0	0	0	1	0	0	0
DO47174	C0100	male	1	1	1508	1508	0	0	0	0	0	0	0	0	0	0	0	0	0	0	0	1	0	0	1	0	0	0	0	0	0	0	0	0	0	0	0	0	0	0	0	0	0	0	0	0	0	0	0
DO47168	C0096	male	1	0	1980	1980	0	0	0	0	0	0	0	0	0	0	0	0	0	0	0	0	0	0	0	0	0	0	1	0	0	0	0	0	0	0	0	0	0	0	0	0	0	0	0	0	0	0	0
DO47165	C0094	female	0	0	2021	2021	0	0	0	0	0	0	0	0	0	0	0	0	0	0	0	1	0	0	0	0	0	0	0	0	0	0	0	0	0	0	0	0	0	0	1	0	0	0	0	0	0	0	0
DO47171	C0098	male	1	1	474	474	0	0	1	0	1	0	0	0	0	0	0	0	0	0	0	0	0	0	0	0	0	0	0	0	0	0	0	0	0	0	0	0	0	0	0	0	0	0	0	0	0	0	0
DO47156	C0084	female	0	0	1932	1932	0	0	0	0	0	0	0	0	0	0	0	0	0	0	0	0	0	0	0	0	0	0	0	0	0	0	0	0	0	0	0	0	0	0	0	0	0	0	0	0	0	0	0
DO47159	C0086	female	0	1	1402	1402	0	1	1	0	0	0	0	0	0	0	0	1	0	0	0	1	0	0	0	0	0	0	0	0	0	0	0	0	0	0	0	1	0	0	0	0	0	0	0	0	0	0	0
DO47153	C0082	male	1	1	1029	1029	0	0	0	0	0	0	0	0	0	0	0	0	0	0	0	0	0	0	0	1	0	0	0	0	0	0	0	0	0	0	0	1	0	0	0	0	0	0	0	0	1	0	0
DO47162	C0092	male	1	0	1489	1489	0	1	0	1	0	0	0	0	1	0	0	0	0	0	0	0	0	0	0	0	0	0	0	0	0	0	0	0	0	0	0	1	0	0	0	0	0	0	0	1	0	0	0
DO47147	C0078	male	1	0	1944	1944	0	0	0	0	0	0	0	0	0	0	0	0	0	1	0	0	0	0	0	0	0	0	0	0	0	0	0	0	0	0	0	0	0	0	0	0	0	0	0	0	0	0	0
DO47144	C0076	female	0	0	2102	2102	0	0	0	0	1	0	0	0	0	0	0	0	0	1	0	0	0	0	0	0	0	0	0	0	0	0	0	0	0	0	0	0	0	0	0	0	0	0	0	0	0	0	0
DO47150	C0080	female	0	0	1859	1859	0	1	0	0	0	0	0	0	0	0	0	0	0	0	1	0	0	0	0	0	0	1	0	0	0	0	0	0	0	0	0	0	0	0	0	0	0	0	0	0	0	0	0
DO47136	C0072	female	0	0	405	405	0	0	0	0	0	0	0	0	0	0	0	0	0	0	0	1	1	1	0	0	0	0	0	0	0	0	0	0	0	0	0	0	0	0	0	0	0	1	0	0	0	0	0
DO47132	C0070	female	0	0	2143	2143	0	0	0	0	0	0	0	0	0	0	0	0	0	0	0	0	0	0	0	0	0	0	0	0	0	0	0	0	0	0	0	0	1	0	0	0	0	0	0	0	0	0	0
DO47140	C0074	male	1	0	1936	1936	0	1	0	0	0	0	0	0	0	0	0	0	0	0	0	0	0	0	0	0	0	0	1	0	0	0	0	0	0	0	0	1	0	0	0	0	0	0	0	0	0	0	0
DO47128	C0068	male	1	0	2264	2264	0	0	0	0	0	0	0	0	0	0	0	0	0	0	0	0	0	0	0	0	0	0	1	0	0	0	0	0	0	0	0	0	0	0	0	0	0	0	0	0	0	1	0
DO47124	C0066	male	1	0	1784	1784	0	0	0	0	0	0	0	0	0	0	0	0	0	0	0	0	0	0	0	0	0	0	0	0	0	0	0	0	0	0	0	0	0	0	0	0	0	0	0	0	0	0	0
DO47120	C0062	male	1	0	1999	1999	0	0	0	0	0	0	0	0	0	0	0	0	0	0	0	0	0	0	0	1	0	0	0	0	0	0	0	0	0	0	0	0	0	0	0	0	0	0	0	1	0	0	0
DO47116	C0060	male	1	1	477	477	0	0	1	0	0	0	0	0	1	0	0	0	0	0	0	1	0	0	0	0	0	0	0	0	0	0	0	0	0	0	0	0	0	0	0	0	0	0	0	0	1	0	0
DO47112	C0058	female	0	0	1847	1847	0	0	0	0	0	0	0	1	0	0	0	0	0	0	0	0	0	0	1	0	0	1	0	0	0	0	0	0	0	0	0	0	0	0	0	0	0	1	0	0	0	0	0
DO47088	C0046	male	1	1	1246	1246	0	0	0	0	0	0	0	0	0	0	0	0	0	1	0	0	0	0	1	0	0	0	0	0	0	0	0	0	0	0	0	1	0	0	1	1	0	0	0	0	0	0	0
DO47096	C0050	female	0	0	2060	2060	0	0	0	0	0	0	1	1	0	0	0	0	0	0	0	0	0	0	0	0	0	0	0	1	0	0	0	0	0	0	0	0	0	0	0	0	0	0	0	0	0	1	0
DO47092	C0048	male	1	0	1852	1852	0	0	1	0	1	0	0	0	1	0	0	0	0	0	0	0	0	0	0	0	0	0	0	0	0	0	0	0	0	0	1	0	0	0	0	0	0	0	0	0	0	0	0
DO47076	C0040	female	0	0	1866	1866	0	0	0	0	0	0	0	0	0	1	0	0	0	0	0	0	0	0	0	0	0	0	0	0	0	0	0	0	0	0	0	0	0	0	0	0	0	0	0	0	0	0	0
DO47084	C0044	female	0	1	74	74	0	0	0	0	0	0	0	0	0	0	1	0	0	0	0	0	0	0	0	0	0	0	0	0	0	0	0	0	0	0	0	0	0	0	0	0	0	0	0	0	0	0	0
DO47080	C0042	female	0	0	1864	1864	0	0	0	0	0	0	0	0	0	0	0	0	0	0	0	0	0	0	0	0	0	1	0	0	0	0	0	0	0	0	0	0	0	0	0	0	0	0	0	0	0	0	0
DO46933	C0051	male	1	0	1170	1170	0	1	0	0	0	0	0	0	0	0	0	0	0	0	0	0	0	0	0	0	0	0	0	0	0	0	0	0	0	0	0	0	0	0	0	0	0	0	0	0	0	0	0
DO46937	C0053	male	1	0	2036	2036	0	1	0	0	0	0	0	0	0	0	0	0	0	0	0	0	0	0	0	0	0	0	0	0	0	0	0	0	1	1	0	0	0	0	0	0	0	0	0	0	0	0	0
DO46925	C0047	female	0	0	2126	2126	0	0	0	0	0	0	0	0	0	0	0	0	0	0	0	0	0	0	0	0	0	0	0	0	0	0	0	0	0	0	0	0	0	0	0	0	1	0	0	0	0	0	0
DO46921	C0045	female	0	0	2006	2006	0	0	0	0	0	0	0	0	0	0	0	0	0	0	0	1	0	0	1	0	0	1	0	0	0	0	0	0	0	0	0	0	0	0	0	0	0	0	1	0	0	0	1
DO46929	C0049	male	1	0	1	1	0	0	0	0	0	0	0	0	0	0	0	0	0	0	0	0	0	0	0	0	0	1	0	0	0	0	0	0	0	0	0	0	0	0	0	0	0	0	0	0	0	0	0
DO46913	C0039	female	0	0	324	1787	1	0	0	0	0	0	0	0	0	0	0	0	0	0	0	0	0	0	0	0	0	0	0	0	0	0	0	0	0	0	0	0	0	0	0	0	0	1	0	1	0	0	0
DO46917	C0041	male	1	0	2104	2104	0	0	0	0	0	0	0	0	0	0	0	0	0	0	0	0	0	0	0	0	1	0	0	0	0	0	0	0	0	0	0	0	0	0	0	0	0	0	0	0	0	0	0
DO46901	C0033	female	0	1	1369	1369	0	0	0	0	0	0	0	0	0	0	0	0	1	1	0	1	0	0	0	0	0	0	0	0	0	0	0	0	0	0	0	0	1	0	0	0	0	0	0	0	0	0	0
DO46909	C0037	male	1	0	981	981	0	0	0	0	0	0	0	0	0	0	0	0	0	0	0	0	0	0	0	0	0	0	0	0	0	0	0	0	0	0	0	0	0	0	0	0	0	0	0	0	0	0	0
DO46905	C0035	male	1	0	232	232	0	0	0	0	0	0	0	0	0	1	1	0	0	0	0	1	0	0	0	0	0	1	0	1	0	1	0	0	0	0	0	0	0	0	0	0	0	0	0	0	0	0	0
DO46996	C0083	male	1	1	1860	1860	0	0	0	0	0	0	0	0	1	0	0	0	0	0	0	0	0	0	0	0	0	0	0	0	0	0	0	0	0	0	0	0	0	0	0	0	0	0	0	0	1	0	0
DO46992	C0081	female	0	0	1842	1842	0	0	0	0	0	0	0	0	0	0	0	0	0	0	0	1	0	0	0	0	0	1	1	0	0	0	0	0	0	0	0	0	1	0	0	0	0	0	0	0	0	0	0
DO46988	C0079	female	0	1	705	1130	1	0	0	0	0	0	0	0	0	1	0	0	0	0	0	0	0	0	0	0	0	0	0	0	0	0	0	0	0	0	0	0	1	0	0	0	0	0	0	0	0	1	0
DO46984	C0077	male	1	0	1957	1957	0	0	0	0	0	0	0	0	0	0	0	0	1	0	0	0	0	0	0	0	0	0	0	0	0	0	0	0	0	0	0	0	0	0	0	0	0	0	0	0	0	0	0
DO46980	C0075	female	0	1	1029	1029	0	0	0	0	0	0	0	0	0	0	1	0	0	0	0	0	0	0	1	0	0	0	0	0	0	0	0	1	1	0	0	0	0	1	0	0	0	0	0	0	1	0	0
DO46977	C0073	male	1	0	2245	2245	0	0	0	0	0	0	0	0	0	0	0	1	0	0	0	0	0	0	0	0	0	0	1	0	0	0	0	0	0	0	0	0	0	0	0	0	0	0	0	1	0	0	0
DO46973	C0071	male	1	0	2160	2160	0	0	0	0	0	0	0	0	0	0	0	0	0	0	0	0	0	0	0	0	0	0	0	0	0	0	0	0	0	0	0	1	0	0	0	0	0	0	0	0	0	0	0
DO46969	C0069	male	1	0	1813	1813	0	0	0	0	0	0	0	0	0	1	0	0	0	0	0	0	0	0	0	0	0	0	0	0	0	0	0	0	0	0	0	0	0	0	0	0	0	0	0	0	0	0	0
DO46965	C0067	male	1	0	1658	1658	0	0	0	0	0	0	0	0	0	0	0	0	0	0	0	0	0	0	0	0	0	0	0	0	0	0	0	0	0	0	0	0	0	0	0	0	0	0	0	0	1	1	0
DO46961	C0065	male	1	0	1824	1824	0	0	0	0	0	0	0	0	0	0	0	0	0	0	0	0	0	0	0	0	0	0	0	0	0	0	0	0	0	0	0	0	0	0	0	0	0	0	0	0	1	0	0
DO46957	C0063	female	0	0	2156	2156	0	0	0	0	1	0	1	0	0	0	0	0	0	0	0	0	0	1	0	0	0	0	0	0	0	0	0	1	0	0	0	0	0	0	0	0	0	0	0	0	0	1	0
DO46953	C0061	male	1	0	1852	1852	0	0	0	0	0	0	0	0	0	0	1	0	0	0	0	0	0	0	0	0	0	0	0	0	0	0	0	0	0	0	0	0	0	0	1	0	0	0	1	1	0	0	0
DO46945	C0057	female	0	0	1922	1922	0	0	0	0	0	0	0	0	0	0	0	1	0	0	0	0	0	0	1	0	0	0	0	0	0	0	0	0	0	0	0	0	0	0	0	0	0	0	0	0	1	0	0
DO46941	C0055	male	1	0	654	654	0	0	0	0	0	0	0	0	0	0	0	0	0	0	0	0	1	0	0	0	0	0	0	0	0	0	0	0	0	0	0	0	0	0	0	0	0	0	0	0	0	1	0
DO46949	C0059	female	0	1	474	474	0	0	0	0	0	0	0	0	0	0	0	0	0	0	0	1	0	0	0	0	0	0	0	0	0	0	0	0	0	0	0	0	1	0	0	0	0	0	0	0	0	0	0
DO46897	C0031	female	0	0	3	3	0	1	0	1	0	0	0	0	0	0	0	1	0	0	0	1	0	0	1	0	0	1	0	0	0	0	1	0	0	0	0	0	0	0	0	0	0	0	1	0	0	0	1
DO46893	C0029	female	0	1	146	146	0	0	0	0	0	1	0	0	0	0	1	0	0	0	0	0	0	0	0	0	0	0	0	0	0	0	0	0	0	0	0	1	0	0	0	0	0	0	0	0	0	0	0
DO46889	C0027	male	1	1	68	997	1	0	0	0	0	0	0	0	0	0	0	0	0	0	0	0	0	0	0	0	0	0	0	0	0	0	0	0	0	0	0	0	0	0	0	0	0	0	0	0	0	0	0
DO46885	C0025	male	1	1	656	656	0	0	0	0	0	0	0	0	0	0	0	0	0	1	1	0	0	0	0	0	0	0	0	0	0	0	0	0	0	0	0	0	1	0	0	0	0	0	0	0	0	0	0
DO46881	C0023	female	0	0	1927	1927	0	0	0	0	0	0	0	0	0	0	0	0	0	1	0	0	0	0	0	0	0	0	1	0	0	0	0	0	0	0	0	0	0	0	0	0	0	0	0	0	0	0	0
DO46877	C0021	male	1	0	1576	1576	0	1	0	0	0	1	1	0	0	0	0	0	0	0	0	0	0	0	1	1	1	0	1	0	1	1	0	0	1	0	0	0	0	0	0	0	1	0	0	1	0	0	1
DO46873	C0020	male	1	1	620	1539	1	0	0	0	0	0	0	0	0	0	0	0	0	0	0	0	0	0	0	0	0	0	0	0	0	0	0	0	0	0	0	0	0	0	0	0	1	0	0	0	0	0	0
DO46869	C0019	female	0	0	229	229	0	0	0	0	0	0	0	0	0	0	0	0	0	0	0	0	0	0	0	0	0	0	0	1	0	0	0	0	0	0	0	1	0	0	0	0	0	0	0	0	0	0	0
DO46865	C0018	male	1	0	2058	2058	0	0	0	0	0	0	0	0	0	0	0	0	0	0	0	0	0	0	0	0	0	1	0	0	0	0	0	0	0	0	0	0	0	0	0	0	0	0	0	0	0	0	0
DO46862	C0017	female	0	0	1636	1636	0	0	0	0	0	0	0	0	0	0	0	0	0	0	0	0	0	0	0	0	0	0	0	0	0	0	0	0	0	0	0	0	0	0	0	0	0	1	0	0	0	0	0
DO46856	C0015	male	1	0	2042	2042	0	0	0	0	0	0	0	0	1	0	0	0	0	0	0	0	0	0	0	0	0	0	0	0	0	0	0	0	0	0	0	0	0	0	0	0	0	0	0	0	0	0	0
DO46859	C0016	female	0	1	1586	1586	0	0	0	0	0	0	0	0	0	1	1	0	0	0	0	0	0	0	0	0	0	0	0	0	0	0	0	0	0	0	0	0	0	0	0	0	0	0	0	0	0	0	0
DO46853	C0014	female	0	0	2112	2112	0	0	0	1	0	0	1	0	0	0	0	1	1	1	0	1	0	0	0	0	0	0	0	0	0	0	0	0	0	0	0	0	0	0	0	0	0	0	0	0	0	0	1
DO46850	C0013	male	1	1	114	114	0	0	0	0	0	0	0	0	0	0	0	0	0	0	0	0	0	0	0	0	0	0	0	0	0	1	0	0	1	1	0	0	0	0	0	0	0	0	0	0	0	0	0
DO46847	C0012	female	0	0	2062	2062	0	0	0	1	0	0	1	0	0	0	1	0	0	0	0	0	0	0	0	0	0	0	1	0	0	0	0	0	0	0	0	0	1	0	0	0	0	0	0	0	0	0	0
DO46841	C0010	female	0	1	827	1254	1	0	0	0	1	1	0	0	0	0	0	0	0	0	0	0	0	0	0	0	0	0	0	0	0	1	0	0	0	0	0	0	0	0	0	0	0	0	0	0	0	0	0
DO46844	C0011	female	0	0	2097	2097	0	0	0	0	0	0	0	0	0	0	0	0	0	0	0	1	0	0	1	0	0	0	0	0	0	0	0	1	0	0	0	0	0	0	0	0	0	0	0	0	0	0	0
DO46834	C0006	female	0	1	978	978	0	0	0	0	0	0	0	0	0	0	0	0	0	0	0	0	0	0	0	0	0	0	0	0	0	0	0	0	0	0	0	0	0	0	0	0	0	0	0	0	0	0	0
DO46836	C0007	male	1	1	1804	1804	0	1	0	0	1	0	0	0	0	0	0	0	0	0	0	1	0	0	0	0	0	0	1	0	0	0	0	0	0	0	0	0	0	0	0	0	0	0	0	0	0	0	0
DO46830	C0004	female	0	0	2044	2044	0	1	0	0	0	0	0	0	0	0	0	0	0	0	0	0	0	0	0	0	0	0	0	0	0	0	0	0	0	0	0	1	0	0	0	0	0	0	0	1	0	0	0
DO46832	C0005	male	1	1	2	2	0	0	0	0	1	0	0	0	0	0	1	0	0	0	0	0	0	0	0	0	0	0	0	0	0	0	0	0	0	0	0	0	0	0	0	0	0	0	0	0	0	0	0
DO46838	C0009	male	1	0	2189	2189	0	0	0	0	0	0	0	0	0	0	1	0	0	0	1	0	0	0	0	0	0	0	0	0	0	0	0	0	0	0	0	0	0	0	0	0	0	0	0	0	0	1	0
DO46826	C0064	male	1	0	1964	1964	0	0	0	0	0	0	0	0	0	0	0	0	0	0	0	0	0	0	0	0	0	0	0	0	0	0	0	0	0	0	0	0	0	0	0	0	0	0	0	0	0	0	0
DO46827	C0001	male	1	1	782	782	0	0	0	0	0	0	0	0	0	0	0	1	0	0	0	0	0	1	0	0	0	0	0	0	1	0	0	0	0	0	0	0	0	0	0	0	0	0	0	0	0	0	0
DO46828	C0002	male	1	1	564	564	0	0	0	0	0	0	0	1	0	0	0	1	0	0	0	0	0	0	0	0	0	0	0	0	0	0	0	0	0	0	0	0	0	0	0	0	0	0	0	0	0	0	0
DO233359	K2140210	male	1	0	1575	1575	0	0	0	0	0	0	0	0	0	0	1	0	0	0	0	0	0	0	0	0	0	0	0	0	0	0	0	0	0	0	0	0	0	0	0	0	0	0	0	0	0	0	0
DO233350	K2140186	male	1	0	1466	1466	0	0	0	0	0	0	0	0	0	0	0	0	0	0	0	0	0	0	0	0	0	0	0	0	0	0	0	0	0	0	0	0	0	0	0	0	0	0	0	0	0	0	0
DO233356	K2140200	male	1	0	1430	1430	0	0	0	0	0	0	0	0	0	0	0	0	0	0	0	0	0	0	0	0	0	0	0	0	0	0	0	0	0	0	0	0	0	0	0	0	0	0	0	0	0	0	0
DO233355	K2140198	female	0	0	1330	1330	0	0	0	0	0	0	0	0	0	0	1	0	0	0	0	0	0	0	0	0	0	0	0	0	0	0	0	0	0	0	0	0	0	0	0	0	0	0	0	0	0	0	0
DO233358	K2140208	male	1	0	1531	1531	0	0	0	0	0	0	0	0	0	0	1	0	0	0	0	0	0	0	0	0	0	0	0	0	0	0	0	0	0	0	0	0	1	0	0	0	0	0	0	0	0	0	0
DO233352	K2140192	female	0	1	466	466	0	0	0	0	0	0	0	0	0	0	0	0	0	0	0	0	0	0	0	0	0	0	0	0	0	0	0	0	0	0	0	0	0	0	0	0	0	0	0	0	0	0	0
DO233351	K2140188	female	0	0	1455	1455	0	0	0	0	0	0	0	0	0	0	0	0	0	0	0	0	0	0	0	0	0	0	0	0	0	0	0	0	0	0	0	0	0	0	0	0	0	0	0	0	0	0	0
DO233354	K2140197	female	0	0	1479	1479	0	0	0	0	0	0	0	0	0	0	0	0	0	0	0	0	0	0	0	0	0	0	0	0	0	0	0	0	0	0	0	0	0	0	0	0	0	0	0	0	0	0	0
DO233353	K2140193	male	1	0	1686	1686	0	0	0	0	0	0	0	0	0	0	0	0	0	0	0	0	0	0	0	0	0	0	0	0	0	0	0	0	0	0	0	0	0	0	0	0	0	0	0	0	0	0	0
DO233361	K2140212	female	0	0	1539	1539	0	0	0	0	0	0	0	0	0	0	0	0	0	0	0	0	0	0	0	0	0	0	0	0	0	0	0	0	0	0	0	0	0	0	0	0	0	0	0	0	0	0	0
DO233360	K2140211	female	0	0	1666	1666	0	0	0	0	0	0	0	0	0	0	0	0	0	0	0	0	0	0	0	0	0	0	0	0	0	0	0	0	0	0	0	0	0	0	0	0	0	0	0	0	0	0	0
DO233367	K2140219	female	0	1	1064	1064	0	0	0	0	0	0	0	0	0	0	0	0	0	0	0	0	0	0	0	0	0	0	0	0	0	0	0	0	0	0	0	0	0	0	0	0	0	0	0	0	0	0	0
DO233366	K2140218	female	0	1	170	170	0	0	0	0	0	0	0	0	0	0	0	0	0	0	0	0	0	0	0	0	0	0	0	0	0	0	0	0	0	0	0	0	0	0	0	0	0	0	0	0	0	0	0
DO233369	K2140229	female	0	0	1452	1452	0	0	0	0	0	0	0	0	0	0	0	0	0	0	0	0	0	0	0	0	0	0	0	0	0	0	0	0	0	0	0	0	0	0	0	0	0	0	0	0	0	0	0
DO233368	K2140225	female	0	0	1476	1476	0	0	0	0	0	0	0	0	0	0	0	0	0	0	0	0	0	0	0	0	0	0	0	0	0	0	0	0	0	0	0	0	0	0	0	0	0	0	0	0	0	0	0
DO233363	K2140214	male	1	0	1477	1477	0	0	0	0	0	0	0	0	0	0	0	0	0	0	0	0	0	0	0	0	0	0	0	0	0	0	0	0	0	0	0	0	0	0	0	0	0	0	0	0	0	0	0
DO233365	K2140217	female	0	0	1396	1396	0	0	0	0	0	0	0	0	0	0	0	0	0	0	0	0	0	0	0	0	0	0	0	0	0	0	0	0	0	0	0	0	0	0	0	0	0	0	0	0	0	0	0
DO233364	K2140216	female	0	0	1460	1460	0	0	0	0	0	0	0	0	0	0	0	0	0	0	0	0	0	0	0	0	0	0	0	0	0	0	0	0	0	0	0	0	0	0	0	0	0	0	0	0	0	0	0
DO233372	K2140233	male	1	1	1342	1342	0	0	0	0	0	0	0	0	0	0	1	0	0	0	0	0	0	0	0	0	0	0	0	0	0	0	0	0	0	0	0	0	0	0	0	0	0	0	0	0	0	0	0
DO233371	K2140232	male	1	1	1553	1553	0	0	0	0	0	0	0	0	0	0	0	0	0	0	0	0	0	0	0	0	0	0	0	0	0	0	0	0	0	0	0	0	0	0	0	0	0	0	0	0	0	0	0
DO233378	K2140242	male	1	0	1416	1416	0	0	0	0	0	0	0	0	0	0	1	0	0	0	0	0	0	0	0	0	0	0	0	0	0	0	0	0	0	0	0	1	0	0	0	0	0	0	0	0	0	0	0
DO233377	K2140241	female	0	0	1496	1496	0	0	0	0	0	0	0	0	0	0	0	0	0	0	0	0	0	0	0	0	0	0	0	0	0	0	0	0	0	0	0	0	0	0	0	0	0	0	0	0	0	0	0
DO233379	K2140243	male	1	0	1292	1292	0	0	0	0	0	0	0	0	0	0	1	0	0	0	0	0	0	0	0	0	0	0	0	0	0	0	0	0	0	0	0	0	0	0	0	0	0	0	0	0	0	0	0
DO233374	K2140236	male	1	0	1460	1460	0	0	0	0	0	0	0	0	0	0	0	0	0	0	0	0	0	0	0	0	0	0	0	0	0	0	0	0	0	0	0	0	0	0	0	0	0	0	0	0	0	0	0
DO233373	K2140234	female	0	0	1575	1575	0	0	0	0	0	0	0	0	0	0	0	0	0	0	0	0	0	0	0	0	0	0	0	0	0	0	0	0	0	0	0	0	0	0	0	0	0	0	0	0	0	0	0
DO233376	K2140240	male	1	0	1293	1293	0	0	0	0	0	0	0	0	0	0	0	0	0	0	0	0	0	0	0	0	0	0	0	0	0	0	0	0	0	0	0	0	0	0	0	0	0	0	0	0	0	0	0
DO233375	K2140239	female	0	0	1260	1260	0	0	0	0	0	0	0	0	0	0	0	0	0	0	0	0	0	0	0	0	0	0	0	0	0	0	0	0	0	0	0	0	0	0	0	0	0	0	0	0	0	0	0
DO233381	K2140246	male	1	0	1526	1526	0	0	0	0	0	0	0	0	0	0	0	0	0	0	0	0	0	0	0	0	0	0	0	0	0	0	0	0	0	0	0	0	0	0	0	0	0	0	0	0	0	0	0
DO233380	K2140244	female	0	1	294	294	0	0	0	0	0	0	0	0	0	0	1	0	0	0	0	0	0	0	0	0	0	0	0	0	0	0	0	0	0	0	0	0	0	0	0	0	0	0	0	0	0	0	0
DO233383	K2140254	male	1	0	1357	1357	0	0	0	0	0	0	0	0	0	0	0	0	0	0	0	0	0	0	0	0	0	0	0	0	0	0	0	0	0	0	0	0	0	0	0	0	0	0	0	0	0	0	0
DO233382	K2140247	male	1	1	1628	1628	0	0	0	0	0	0	0	0	0	0	1	0	0	0	0	0	0	0	0	0	0	0	0	0	0	0	0	0	0	0	0	0	0	0	0	0	0	0	0	0	0	0	0
DO233389	K2140261	female	0	0	1367	1367	0	0	0	0	0	0	0	0	0	0	0	0	0	0	0	0	0	0	0	0	0	0	0	0	0	0	0	0	0	0	0	0	0	0	0	0	0	0	0	0	0	0	0
DO233388	K2140260	male	1	0	1214	1214	0	0	0	0	0	0	0	0	0	0	0	0	0	0	0	0	0	0	0	0	0	0	0	0	0	0	0	0	0	0	0	0	0	0	0	0	0	0	0	0	0	0	0
DO233387	K2140259	female	0	0	1241	1241	0	0	0	0	0	0	0	0	0	0	0	0	0	0	0	0	0	0	0	0	0	0	0	0	0	0	0	0	0	0	0	0	0	0	0	0	0	0	0	0	0	0	0
DO233392	K2140274	male	1	0	1377	1377	0	0	0	0	0	0	0	0	0	0	0	0	0	0	0	0	0	0	0	0	0	0	0	0	0	0	0	0	0	0	0	0	0	0	0	0	0	0	0	0	0	0	0
DO233391	K2140272	male	1	0	1107	1107	0	0	0	0	0	0	0	0	0	0	0	0	0	0	0	0	0	0	0	0	0	0	0	0	0	0	0	0	0	0	0	0	0	0	0	0	0	0	0	0	0	0	0
DO233394	K2150031	female	0	0	1313	1313	0	0	0	0	0	0	0	0	0	0	0	0	0	0	0	0	0	0	0	0	0	0	0	0	0	0	0	0	0	0	0	1	0	0	0	0	0	0	0	0	0	0	0
DO233393	K2140276	female	0	0	1360	1360	0	0	0	0	0	0	0	0	0	0	0	0	0	0	0	0	0	0	0	0	0	0	0	0	0	0	0	0	0	0	0	0	0	0	0	0	0	0	0	0	0	0	0
DO233390	K2140271	female	0	0	1407	1407	0	0	0	0	0	0	0	0	0	0	0	0	0	0	0	0	0	0	0	0	0	0	0	0	0	0	0	0	0	0	0	0	0	0	0	0	0	0	0	0	0	0	0
DO233399	K2150079	male	1	0	1834	1834	0	0	0	0	0	0	0	0	0	0	0	0	0	0	0	0	0	0	0	0	0	0	0	0	0	0	0	0	0	0	0	0	0	0	0	0	0	0	0	0	0	0	0
DO233396	K2150062	male	1	1	174	174	0	0	0	0	0	0	0	0	0	0	0	0	0	0	0	0	0	0	0	0	0	0	0	0	0	0	0	0	0	0	0	0	0	0	0	0	0	0	0	0	0	0	0
DO233395	K2150035	male	1	0	2012	2012	0	0	0	0	0	0	0	0	0	0	0	0	0	0	0	0	0	0	0	0	0	0	0	0	0	0	0	0	0	0	0	0	0	0	0	0	0	0	0	0	0	0	0
DO233397	K2150063	male	1	0	1919	1919	0	0	0	0	0	0	0	0	0	0	0	0	0	0	0	0	0	0	0	0	0	0	0	0	0	0	0	0	0	0	0	0	0	0	0	0	0	0	0	0	0	0	0
DO232074	RS1141000	male	1	0	1585	1585	0	0	0	0	0	0	0	0	0	0	0	0	0	0	0	0	0	0	0	0	0	0	0	0	0	0	0	0	0	0	0	1	0	0	0	0	0	0	0	0	0	0	0
DO232079	RS1141047	female	0	0	1486	1486	0	0	0	0	0	0	0	0	0	0	0	0	0	0	0	0	0	0	0	0	0	0	0	0	0	0	0	0	0	0	0	0	0	0	0	0	0	0	0	0	0	0	0
DO232075	RS1141004	female	0	0	1555	1555	0	0	0	0	0	0	0	0	0	0	0	0	0	0	0	0	0	0	0	0	0	0	0	0	0	0	0	0	0	0	0	0	0	0	0	0	0	0	0	0	0	0	0
DO232076	RS1141013	female	0	0	1357	1357	0	0	0	0	0	0	0	0	0	0	1	0	0	0	0	0	0	0	0	0	0	0	0	0	0	0	0	0	0	0	0	0	0	0	0	0	0	0	0	0	0	0	0
DO232077	RS1141018	female	0	0	1549	1549	0	0	0	0	0	0	0	0	0	0	0	0	0	0	0	0	0	0	0	0	0	0	0	0	0	0	0	0	0	0	0	0	0	0	0	0	0	0	0	0	0	0	0
DO232082	RS1141063	male	1	0	1470	1470	0	0	0	0	0	0	0	0	0	0	0	0	0	0	0	0	0	0	0	0	0	0	0	0	0	0	0	0	0	0	0	0	0	0	0	0	0	0	0	0	0	0	0
DO232083	RS1141066	female	0	0	1467	1467	0	0	0	0	0	0	0	0	0	0	0	0	0	0	0	0	0	0	0	0	0	0	0	0	0	0	0	0	0	0	0	0	0	0	0	0	0	0	0	0	0	0	0
DO232084	RS1141067	male	1	0	1513	1513	0	0	0	0	0	0	0	0	0	0	0	0	0	0	0	0	0	0	0	0	0	0	0	0	0	0	0	0	0	0	0	1	0	0	0	0	0	0	0	0	0	0	0
DO232085	RS1141069	female	0	1	545	545	0	0	0	0	0	0	0	0	0	0	0	0	0	0	0	0	0	0	0	0	0	0	0	0	0	0	0	0	0	0	0	0	0	0	0	0	0	0	0	0	0	0	0
DO232080	RS1141058	female	0	0	1503	1503	0	0	0	0	0	0	0	0	0	0	0	0	0	0	0	0	0	0	0	0	0	0	0	0	0	0	0	0	0	0	0	0	0	0	0	0	0	0	0	0	0	0	0
DO232081	RS1141060	male	1	0	1317	1317	0	0	0	0	0	0	0	0	0	0	0	0	0	0	0	0	0	0	0	0	0	0	0	0	0	0	0	0	0	0	0	0	0	0	0	0	0	0	0	0	0	0	0
DO232086	RS1141080	male	1	1	794	794	0	0	0	0	0	0	0	0	0	0	0	0	0	0	0	0	0	0	0	0	0	0	0	0	0	0	0	0	0	0	0	1	0	0	0	0	0	0	0	0	0	0	0
DO232087	RS1141084	male	1	1	993	993	0	0	0	0	0	0	0	0	0	0	1	0	0	0	0	0	0	0	0	0	0	0	0	0	0	0	0	0	0	0	0	0	0	0	0	0	0	0	0	0	0	0	0
DO232088	RS1141100	female	0	1	145	145	0	0	0	0	0	0	0	0	0	0	0	0	0	0	0	0	0	0	0	0	0	0	0	0	0	0	0	0	0	0	0	0	0	0	0	0	0	0	0	0	0	0	0
DO232089	RS1141103	female	0	1	226	226	0	0	0	0	0	0	0	0	0	0	1	0	0	0	0	0	0	0	0	0	0	0	0	0	0	0	0	0	0	0	0	0	0	0	0	0	0	0	0	0	0	0	0
DO232093	RS1141139	male	1	0	1424	1424	0	0	0	0	0	0	0	0	0	0	0	0	0	0	0	0	0	0	0	0	0	0	0	0	0	0	0	0	0	0	0	0	0	0	0	0	0	0	0	0	0	0	0
DO232094	RS1141142	male	1	1	104	104	0	0	0	0	0	0	0	0	0	0	0	0	0	0	0	0	0	0	0	0	0	0	0	0	0	0	0	0	0	0	0	1	0	0	0	0	0	0	0	0	0	0	0
DO232095	RS1141146	female	0	0	1536	1536	0	0	0	0	0	0	0	0	0	0	0	0	0	0	0	0	0	0	0	0	0	0	0	0	0	0	0	0	0	0	0	0	1	0	0	0	0	0	0	0	0	0	0
DO232096	RS1141157	female	0	0	1366	1366	0	0	0	0	0	0	0	0	0	0	0	0	0	0	0	0	0	0	0	0	0	0	0	0	0	0	0	0	0	0	0	0	0	0	0	0	0	0	0	0	0	0	0
DO232090	RS1141121	male	1	0	1552	1552	0	0	0	0	0	0	0	0	0	0	0	0	0	0	0	0	0	0	0	0	0	0	0	0	0	0	0	0	0	0	0	0	0	0	0	0	0	0	0	0	0	0	0
DO232091	RS1141123	female	0	0	1434	1434	0	0	0	0	0	0	0	0	0	0	0	0	0	0	0	0	0	0	0	0	0	0	0	0	0	0	0	0	0	0	0	0	0	0	0	0	0	0	0	0	0	0	0
DO232092	RS1141137	female	0	1	1060	1060	0	0	0	0	0	0	0	0	0	0	0	0	0	0	0	0	0	0	0	0	0	0	0	0	0	0	0	0	0	0	0	0	0	0	0	0	0	0	0	0	0	0	0
DO232097	RS1141161	female	0	0	1394	1394	0	0	0	0	0	0	0	0	0	0	0	0	0	0	0	0	0	0	0	0	0	0	0	0	0	0	0	0	0	0	0	0	0	0	0	0	0	0	0	0	0	0	0
DO232098	RS1141175	female	0	1	1088	1088	0	0	0	0	0	0	0	0	0	0	0	0	0	0	0	0	0	0	0	0	0	0	0	0	0	0	0	0	0	0	0	1	0	0	0	0	0	0	0	0	0	0	0
DO232099	RS1141185	male	1	0	1175	1175	0	0	0	0	0	0	0	0	0	0	0	0	0	0	0	0	0	0	0	0	0	0	0	0	0	0	0	0	0	0	0	0	0	0	0	0	0	0	0	0	0	0	0
DO233309	K2110122	male	1	0	1926	1926	0	0	0	0	0	0	0	0	0	0	1	0	0	0	0	0	0	0	0	0	0	0	0	0	0	0	0	0	0	0	0	1	0	0	0	0	0	0	0	0	0	0	0
DO233308	K2110120	male	1	0	1896	1896	0	0	0	0	0	0	0	0	0	0	0	0	0	0	0	0	0	0	0	0	0	0	0	0	0	0	0	0	0	0	0	0	0	0	0	0	0	0	0	0	0	0	0
DO233305	K2110107	male	1	0	1959	1959	0	0	0	0	0	0	0	0	0	0	0	0	0	0	0	0	0	0	0	0	0	0	0	0	0	0	0	0	0	0	0	0	0	0	0	0	0	0	0	0	0	0	0
DO233304	K2110101	male	1	0	2021	2021	0	0	0	0	0	0	0	0	0	0	0	0	0	0	0	0	0	0	0	0	0	0	0	0	0	0	0	0	0	0	0	0	0	0	0	0	0	0	0	0	0	0	0
DO233307	K2110114	female	0	0	1925	1925	0	0	0	0	0	0	0	0	0	0	0	0	0	0	0	0	0	0	0	0	0	0	0	0	0	0	0	0	0	0	0	0	0	0	0	0	0	0	0	0	0	0	0
DO233306	K2110108	male	1	0	51	51	0	0	0	0	0	0	0	0	0	0	0	0	0	0	0	0	0	0	0	0	0	0	0	0	0	0	0	0	0	0	0	0	0	0	0	0	0	0	0	0	0	0	0
DO233300	K2110046	male	1	1	1923	1923	0	0	0	0	0	0	0	0	0	0	0	0	0	0	0	0	0	0	0	0	0	0	0	0	0	0	0	0	0	0	0	0	0	0	0	0	0	0	0	0	0	0	0
DO233303	K2110095	male	1	1	1882	1882	0	0	0	0	0	0	0	0	0	0	0	0	0	0	0	0	0	0	0	0	0	0	0	0	0	0	0	0	0	0	0	0	0	0	0	0	0	0	0	0	0	0	0
DO233302	K2110076	male	1	0	2128	2128	0	0	0	0	0	0	0	0	0	0	0	0	0	0	0	0	0	0	0	0	0	0	0	0	0	0	0	0	0	0	0	0	0	0	0	0	0	0	0	0	0	0	0
DO233319	K2110279	female	0	0	1242	1242	0	0	0	0	0	0	0	0	0	0	0	0	0	0	0	0	0	0	0	0	0	0	0	0	0	0	0	0	0	0	0	0	0	0	0	0	0	0	0	0	0	0	0
DO233318	K2110247	male	1	0	1365	1365	0	0	0	0	0	0	0	0	0	0	0	0	0	0	0	0	0	0	0	0	0	0	0	0	0	0	0	0	0	0	0	0	0	0	0	0	0	0	0	0	0	0	0
DO233317	K2110239	male	1	0	1320	1320	0	0	0	0	0	0	0	0	0	0	0	0	0	0	0	0	0	0	0	0	0	0	0	0	0	0	0	0	0	0	0	0	0	0	0	0	0	0	0	0	0	0	0
DO233312	K2110162	male	1	1	1564	1564	0	0	0	0	0	0	0	0	0	0	0	0	0	0	0	0	0	0	0	0	0	0	0	0	0	0	0	0	0	0	0	0	0	0	0	0	0	0	0	0	0	0	0
DO233311	K2110160	female	0	1	663	663	0	0	0	0	0	0	0	0	0	0	1	0	0	0	0	0	0	0	0	0	0	0	0	0	0	0	0	0	0	0	0	0	0	0	0	0	0	0	0	0	0	0	0
DO233314	K2110176	male	1	0	1594	1594	0	0	0	0	0	0	0	0	0	0	0	0	0	0	0	0	0	0	0	0	0	0	0	0	0	0	0	0	0	0	0	0	0	0	0	0	0	0	0	0	0	0	0
DO233313	K2110163	male	1	0	1664	1664	0	0	0	0	0	0	0	0	0	0	0	0	0	0	0	0	0	0	0	0	0	0	0	0	0	0	0	0	0	0	0	0	0	0	0	0	0	0	0	0	0	0	0
DO233310	K2110156	male	1	0	1719	1719	0	0	0	0	0	0	0	0	0	0	0	0	0	0	0	0	0	0	0	0	0	0	0	0	0	0	0	0	0	0	0	0	0	0	0	0	0	0	0	0	0	0	0
DO233327	K2120158	male	1	1	684	684	0	0	0	0	0	0	0	0	0	0	0	0	0	0	0	0	0	0	0	0	0	0	0	0	0	0	0	0	0	0	0	0	0	0	0	0	0	0	0	0	0	0	0
DO233326	K2120150	female	0	0	14	14	0	0	0	0	0	0	0	0	0	0	0	0	0	0	0	0	0	0	0	0	0	0	0	0	0	0	0	0	0	0	0	0	0	0	0	0	0	0	0	0	0	0	0
DO233329	K2120167	female	0	0	1470	1470	0	0	0	0	0	0	0	0	0	0	0	0	0	0	0	0	0	0	0	0	0	0	0	0	0	0	0	0	0	0	0	0	0	0	0	0	0	0	0	0	0	0	0
DO233328	K2120165	female	0	0	1129	1129	0	0	0	0	0	0	0	0	0	0	1	0	0	0	0	0	0	0	0	0	0	0	0	0	0	0	0	0	0	0	0	0	0	0	0	0	0	0	0	0	0	0	0
DO233323	K2120140	female	0	0	1415	1415	0	0	0	0	0	0	0	0	0	0	0	0	0	0	0	0	0	0	0	0	0	0	0	0	0	0	0	0	0	0	0	0	0	0	0	0	0	0	0	0	0	0	0
DO233322	K2120137	female	0	0	1372	1372	0	0	0	0	0	0	0	0	0	0	0	0	0	0	0	0	0	0	0	0	0	0	0	0	0	0	0	0	0	0	0	0	0	0	0	0	0	0	0	0	0	0	0
DO233325	K2120149	male	1	0	1346	1346	0	0	0	0	0	0	0	0	0	0	0	0	0	0	0	0	0	0	0	0	0	0	0	0	0	0	0	0	0	0	0	0	0	0	0	0	0	0	0	0	0	0	0
DO233324	K2120142	male	1	1	923	923	0	0	0	0	0	0	0	0	0	0	0	0	0	0	0	0	0	0	0	0	0	0	0	0	0	0	0	0	0	0	0	0	0	0	0	0	0	0	0	0	0	0	0
DO233321	K2120131	male	1	0	1767	1767	0	0	0	0	0	0	0	0	0	0	0	0	0	0	0	0	0	0	0	0	0	0	0	0	0	0	0	0	0	0	0	0	0	0	0	0	0	0	0	0	0	0	0
DO233320	K2120130	male	1	0	1367	1367	0	0	0	0	0	0	0	0	0	0	0	0	0	0	0	0	0	0	0	0	0	0	0	0	0	0	0	0	0	0	0	0	0	0	0	0	0	0	0	0	0	0	0
DO233338	K2140147	male	1	0	1716	1716	0	0	0	0	0	0	0	0	0	0	0	0	0	0	0	0	0	0	0	0	0	0	0	0	0	0	0	0	0	0	0	0	0	0	0	0	0	0	0	0	0	0	0
DO233339	K2140150	male	1	0	1833	1833	0	0	0	0	0	0	0	0	0	0	0	0	0	0	0	0	0	0	0	0	0	0	0	0	0	0	0	0	0	0	0	1	0	0	0	0	0	0	0	0	0	0	0
DO233334	K2140136	female	0	0	1549	1549	0	0	0	0	0	0	0	0	0	0	1	0	0	0	0	0	0	0	0	0	0	0	0	0	0	0	0	0	0	0	0	0	0	0	0	0	0	0	0	0	0	0	0
DO233333	K2140131	female	0	0	1953	1953	0	0	0	0	0	0	0	0	0	0	0	0	0	0	0	0	0	0	0	0	0	0	0	0	0	0	0	0	0	0	0	0	0	0	0	0	0	0	0	0	0	0	0
DO233336	K2140142	female	0	0	1913	1913	0	0	0	0	0	0	0	0	0	0	0	0	0	0	0	0	0	0	0	0	0	0	0	0	0	0	0	0	0	0	0	0	0	0	0	0	0	0	0	0	0	0	0
DO233335	K2140140	male	1	0	1617	1617	0	0	0	0	0	0	0	0	0	0	0	0	0	0	0	0	0	0	0	0	0	0	0	0	0	0	0	0	0	0	0	0	0	0	0	0	0	0	0	0	0	0	0
DO233332	K2140125	female	0	1	574	574	0	0	0	0	0	0	0	0	0	0	1	0	0	0	0	0	0	0	0	0	0	0	0	0	0	0	0	0	0	0	0	0	0	0	0	0	0	0	0	0	0	0	0
DO233331	K2140117	female	0	1	1232	1232	0	0	0	0	0	0	0	0	0	0	0	0	0	0	0	0	0	0	0	0	0	0	0	0	0	0	0	0	0	0	0	0	0	0	0	0	0	0	0	0	0	0	0
DO233349	K2140181	male	1	0	1784	1784	0	0	0	0	0	0	0	0	0	0	0	0	0	0	0	0	0	0	0	0	0	0	0	0	0	0	0	0	0	0	0	0	0	0	0	0	0	0	0	0	0	0	0
DO233348	K2140180	female	0	0	1394	1394	0	0	0	0	0	0	0	0	0	0	0	0	0	0	0	0	0	0	0	0	0	0	0	0	0	0	0	0	0	0	0	0	0	0	0	0	0	0	0	0	0	0	0
DO233345	K2140176	male	1	0	1777	1777	0	0	0	0	0	0	0	0	0	0	0	0	0	0	0	0	0	0	0	0	0	0	0	0	0	0	0	0	0	0	0	0	0	0	0	0	0	0	0	0	0	0	0
DO233344	K2140174	male	1	0	1851	1851	0	0	0	0	0	0	0	0	0	0	1	0	0	0	0	0	0	0	0	0	0	0	0	0	0	0	0	0	0	0	0	0	0	0	0	0	0	0	0	0	0	0	0
DO233346	K2140178	male	1	0	1640	1640	0	0	0	0	0	0	0	0	0	0	0	0	0	0	0	0	0	0	0	0	0	0	0	0	0	0	0	0	0	0	0	0	0	0	0	0	0	0	0	0	0	0	0
DO233340	K2140154	female	0	1	1337	1337	0	0	0	0	0	0	0	0	0	0	0	0	0	0	0	0	0	0	0	0	0	0	0	0	0	0	0	0	0	0	0	0	0	0	0	0	0	0	0	0	0	0	0
DO233343	K2140172	male	1	0	1864	1864	0	0	0	0	0	0	0	0	0	0	0	0	0	0	0	0	0	0	0	0	0	0	0	0	0	0	0	0	0	0	0	0	0	0	0	0	0	0	0	0	0	0	0
DO233342	K2140170	male	1	0	1660	1660	0	0	0	0	0	0	0	0	0	0	0	0	0	0	0	0	0	0	0	0	0	0	0	0	0	0	0	0	0	0	0	0	0	0	0	0	0	0	0	0	0	0	0
DO232149	RS114771	female	0	0	1881	1881	0	0	0	0	0	0	0	0	0	0	1	0	0	0	0	0	0	0	0	0	0	0	0	0	0	0	0	0	0	0	0	0	0	0	0	0	0	0	0	0	0	0	0
DO233471	LR436	female	0	0	1344	1344	0	0	0	0	0	0	0	0	0	0	0	0	0	0	0	0	0	0	0	0	0	0	0	0	0	0	0	0	0	0	0	0	0	0	0	0	0	0	0	0	0	0	0
DO232140	RS114704	male	1	0	1919	1919	0	0	0	0	0	0	0	0	0	0	0	0	0	0	0	0	0	0	0	0	0	0	0	0	0	0	0	0	0	0	0	0	0	0	0	0	0	0	0	0	0	0	0
DO232145	RS114757	female	0	0	1692	1692	0	0	0	0	0	0	0	0	0	0	0	0	0	0	0	0	0	0	0	0	0	0	0	0	0	0	0	0	0	0	0	0	0	0	0	0	0	0	0	0	0	0	0
DO233477	LR444	female	0	0	116	116	0	0	0	0	0	0	0	0	0	0	0	0	0	0	0	0	0	0	0	0	0	0	0	0	0	0	0	0	0	0	0	0	0	0	0	0	0	0	0	0	0	0	0
DO232147	RS114763	male	1	1	1301	1301	0	0	0	0	0	0	0	0	0	0	0	0	0	0	0	0	0	0	0	0	0	0	0	0	0	0	0	0	0	0	0	0	1	0	0	0	0	0	0	0	0	0	0
DO233479	LR445	female	0	0	1518	1518	0	0	0	0	0	0	0	0	0	0	0	0	0	0	0	0	0	0	0	0	0	0	0	0	0	0	0	0	0	0	0	0	0	0	0	0	0	0	0	0	0	0	0
DO232148	RS114767	male	1	1	1233	1233	0	0	0	0	0	0	0	0	0	0	0	0	0	0	0	0	0	0	0	0	0	0	0	0	0	0	0	0	0	0	0	0	0	0	0	0	0	0	0	0	0	0	0
DO233473	LR437	female	0	0	1380	1380	0	0	0	0	0	0	0	0	0	0	0	0	0	0	0	0	0	0	0	0	0	0	0	0	0	0	0	0	0	0	0	0	0	0	0	0	0	0	0	0	0	0	0
DO232141	RS114715	male	1	0	1901	1901	0	0	0	0	0	0	0	0	0	0	1	0	0	0	0	0	0	0	0	0	0	0	0	0	0	0	0	0	0	0	0	0	0	0	0	0	0	0	0	0	0	0	0
DO232142	RS114731	male	1	0	1855	1855	0	0	0	0	0	0	0	0	0	0	0	0	0	0	0	0	0	0	0	0	0	0	0	0	0	0	0	0	0	0	0	0	0	0	0	0	0	0	0	0	0	0	0
DO233475	LR441	female	0	1	133	133	0	0	0	0	0	0	0	0	0	0	0	0	0	0	0	0	0	0	0	0	0	0	0	0	0	0	0	0	0	0	0	0	0	0	0	0	0	0	0	0	0	0	0
DO232143	RS114737	female	0	1	126	126	0	0	0	0	0	0	0	0	0	0	0	0	0	0	0	0	0	0	0	0	0	0	0	0	0	0	0	0	0	0	0	0	0	0	0	0	0	0	0	0	0	0	0
DO232144	RS114739	female	0	0	1791	1791	0	0	0	0	0	0	0	0	0	0	0	0	0	0	0	0	0	0	0	0	0	0	0	0	0	0	0	0	0	0	0	1	0	0	0	0	0	0	0	0	0	0	0
DO232150	RS114775	male	1	0	1822	1822	0	0	0	0	0	0	0	0	0	0	0	0	0	0	0	0	0	0	0	0	0	0	0	0	0	0	0	0	0	0	0	1	0	0	0	0	0	0	0	0	0	0	0
DO232151	RS114780	male	1	0	1653	1653	0	0	0	0	0	0	0	0	0	0	0	0	0	0	0	0	0	0	0	0	0	0	0	0	0	0	0	0	0	0	0	0	0	0	0	0	0	0	0	0	0	0	0
DO233481	LR446	female	0	0	195	195	0	0	0	0	0	0	0	0	0	0	0	0	0	0	0	0	0	0	0	0	0	0	0	0	0	0	0	0	0	0	0	0	0	0	0	0	0	0	0	0	0	0	0
DO232156	RS114839	female	0	0	1711	1711	0	0	0	0	0	0	0	0	0	0	0	0	0	0	0	0	0	0	0	0	0	0	0	0	0	0	0	0	0	0	0	0	0	0	0	0	0	0	0	0	0	0	0
DO233488	LR462	male	1	0	1460	1460	0	0	0	0	0	0	0	0	0	0	1	0	0	0	0	0	0	0	0	0	0	0	0	0	0	0	0	0	0	0	0	0	0	0	0	0	0	0	0	0	0	0	0
DO232157	RS114845	female	0	0	1583	1583	0	0	0	0	0	0	0	0	0	0	0	0	0	0	0	0	0	0	0	0	0	0	0	0	0	0	0	0	0	0	0	0	0	0	0	0	0	0	0	0	0	0	0
DO232158	RS114847	female	0	0	1743	1743	0	0	0	0	0	0	0	0	0	0	0	0	0	0	0	0	0	0	0	0	0	0	0	0	0	0	0	0	0	0	0	0	0	0	0	0	0	0	0	0	0	0	0
DO232159	RS114853	male	1	0	1696	1696	0	0	0	0	0	0	0	0	0	0	0	0	0	0	0	0	0	0	0	0	0	0	0	0	0	0	0	0	0	0	0	0	0	0	0	0	0	0	0	0	0	0	0
DO232152	RS114792	female	0	0	1580	1580	0	0	0	0	0	0	0	0	0	0	0	0	0	0	0	0	0	0	0	0	0	0	0	0	0	0	0	0	0	0	0	0	0	0	0	0	0	0	0	0	0	0	0
DO233483	LR453	female	0	0	1304	1304	0	0	0	0	0	0	0	0	0	0	0	0	0	0	0	0	0	0	0	0	0	0	0	0	0	0	0	0	0	0	0	0	0	0	0	0	0	0	0	0	0	0	0
DO232154	RS114822	male	1	0	1766	1766	0	0	0	0	0	0	0	0	0	0	0	0	0	0	0	0	0	0	0	0	0	0	0	0	0	0	0	0	0	0	0	0	0	0	0	0	0	0	0	0	0	0	0
DO233486	LR458	female	0	0	1204	1204	0	0	0	0	0	0	0	0	0	0	0	0	0	0	0	0	0	0	0	0	0	0	0	0	0	0	0	0	0	0	0	0	0	0	0	0	0	0	0	0	0	0	0
DO232155	RS114838	female	0	0	1566	1566	0	0	0	0	0	0	0	0	0	0	0	0	0	0	0	0	0	0	0	0	0	0	0	0	0	0	0	0	0	0	0	0	0	0	0	0	0	0	0	0	0	0	0
DO233485	LR457	male	1	0	1271	1271	0	0	0	0	0	0	0	0	0	0	0	0	0	0	0	0	0	0	0	0	0	0	0	0	0	0	0	0	0	0	0	0	0	0	0	0	0	0	0	0	0	0	0
DO232160	RS114861	male	1	0	1664	1664	0	0	0	0	0	0	0	0	0	0	0	0	0	0	0	0	0	0	0	0	0	0	0	0	0	0	0	0	0	0	0	0	0	0	0	0	0	0	0	0	0	0	0
DO233490	LR466	male	1	0	1162	1162	0	0	0	0	0	0	0	0	0	0	0	0	0	0	0	0	0	0	0	0	0	0	0	0	0	0	0	0	0	0	0	0	0	0	0	0	0	0	0	0	0	0	0
DO232161	RS114872	male	1	0	1723	1723	0	0	0	0	0	0	0	0	0	0	0	0	0	0	0	0	0	0	0	0	0	0	0	0	0	0	0	0	0	0	0	0	0	0	0	0	0	0	0	0	0	0	0
DO233493	LR468	male	1	0	1103	1103	0	0	0	0	0	0	0	0	0	0	0	0	0	0	0	0	0	0	0	0	0	0	0	0	0	0	0	0	0	0	0	0	0	0	0	0	0	0	0	0	0	0	0
DO232162	RS114886	male	1	0	1661	1661	0	0	0	0	0	0	0	0	0	0	0	0	0	0	0	0	0	0	0	0	0	0	0	0	0	0	0	0	0	0	0	0	0	0	0	0	0	0	0	0	0	0	0
DO232167	RS114905	male	1	0	1631	1631	0	0	0	0	0	0	0	0	0	0	0	0	0	0	0	0	0	0	0	0	0	0	0	0	0	0	0	0	0	0	0	0	0	0	0	0	0	0	0	0	0	0	0
DO233499	LR471	male	1	0	1446	1446	0	0	0	0	0	0	0	0	0	0	0	0	0	0	0	0	0	0	0	0	0	0	0	0	0	0	0	0	0	0	0	1	0	0	0	0	0	0	0	0	0	0	0
DO232169	RS114907	male	1	0	1498	1498	0	0	0	0	0	0	0	0	0	0	0	0	0	0	0	0	0	0	0	0	0	0	0	0	0	0	0	0	0	0	0	0	0	0	0	0	0	0	0	0	0	0	0
DO233495	LR469	male	1	0	1103	1103	0	0	0	0	0	0	0	0	0	0	0	0	0	0	0	0	0	0	0	0	0	0	0	0	0	0	0	0	0	0	0	0	0	0	0	0	0	0	0	0	0	0	0
DO232163	RS114887	female	0	1	1371	1371	0	0	0	0	0	0	0	0	0	0	0	0	0	0	0	0	0	0	0	0	0	0	0	0	0	0	0	0	0	0	0	0	0	0	0	0	0	0	0	0	0	0	0
DO232164	RS114891	female	0	0	1661	1661	0	0	0	0	0	0	0	0	0	0	0	0	0	0	0	0	0	0	0	0	0	0	0	0	0	0	0	0	0	0	0	0	0	0	0	0	0	0	0	0	0	0	0
DO232165	RS114893	female	0	0	1638	1638	0	0	0	0	0	0	0	0	0	0	0	0	0	0	0	0	0	0	0	0	0	0	0	0	0	0	0	0	0	0	0	0	0	0	0	0	0	0	0	0	0	0	0
DO233496	LR470	male	1	1	950	950	0	0	0	0	0	0	0	0	0	0	0	0	0	0	0	0	0	0	0	0	0	0	0	0	0	0	0	0	0	0	0	0	0	0	0	0	0	0	0	0	0	0	0
DO232166	RS114895	male	1	0	1662	1662	0	0	0	0	0	0	0	0	0	0	0	0	0	0	0	0	0	0	0	0	0	0	0	0	0	0	0	0	0	0	0	0	0	0	0	0	0	0	0	0	0	0	0
DO232170	RS114914	female	0	1	1619	1619	0	0	0	0	0	0	0	0	0	0	1	0	0	0	0	0	0	0	0	0	0	0	0	0	0	0	0	0	0	0	0	0	0	0	0	0	0	0	0	0	0	0	0
DO232171	RS114915	male	1	0	1617	1617	0	0	0	0	0	0	0	0	0	0	1	0	0	0	0	0	0	0	0	0	0	0	0	0	0	0	0	0	0	0	0	0	0	0	0	0	0	0	0	0	0	0	0
DO232172	RS114922	male	1	0	1619	1619	0	0	0	0	0	0	0	0	0	0	0	0	0	0	0	0	0	0	0	0	0	0	0	0	0	0	0	0	0	0	0	0	0	0	0	0	0	0	0	0	0	0	0
DO232173	RS114949	male	1	0	1606	1606	0	0	0	0	0	0	0	0	0	0	0	0	0	0	0	0	0	0	0	0	0	0	0	0	0	0	0	0	0	0	0	0	0	0	0	0	0	0	0	0	0	0	0
DO232178	RS114973	male	1	0	1604	1604	0	0	0	0	0	0	0	0	0	0	0	0	0	0	0	0	0	0	0	0	0	0	0	0	0	0	0	0	0	0	0	0	0	0	0	0	0	0	0	0	0	0	0
DO232179	RS114974	male	1	0	1592	1592	0	0	0	0	0	0	0	0	0	0	0	0	0	0	0	0	0	0	0	0	0	0	0	0	0	0	0	0	0	0	0	0	0	0	0	0	0	0	0	0	0	0	0
DO232174	RS114957	male	1		0		0	0	0	0	0	0	0	0	0	0	0	0	0	0	0	0	0	0	0	0	0	0	0	0	0	0	0	0	0	0	0	0	0	0	0	0	0	0	0	0	0	0	0
DO232175	RS114960	male	1		0		0	0	0	0	0	0	0	0	0	0	0	0	0	0	0	0	0	0	0	0	0	0	0	0	0	0	0	0	0	0	0	0	0	0	0	0	0	0	0	0	0	0	0
DO232176	RS114965	male	1		0		0	0	0	0	0	0	0	0	0	0	0	0	0	0	0	0	0	0	0	0	0	0	0	0	0	0	0	0	0	0	0	0	0	0	0	0	0	0	0	0	0	0	0
DO232177	RS114969	female	0	0	1603	1603	0	0	0	0	0	0	0	0	0	0	0	0	0	0	0	0	0	0	0	0	0	0	0	0	0	0	0	0	0	0	0	0	0	0	0	0	0	0	0	0	0	0	0
DO233408	K2310132	male	1	0	1201	1201	0	0	0	0	0	0	0	0	0	0	0	0	0	0	0	0	0	0	0	0	0	0	0	0	0	0	0	0	0	0	0	0	0	0	0	0	0	0	0	0	0	0	0
DO233407	K2310131	female	0	0	1327	1327	0	0	0	0	0	0	0	0	0	0	0	0	0	0	0	0	0	0	0	0	0	0	0	0	0	0	0	0	0	0	0	1	0	0	0	0	0	0	0	0	0	0	0
DO233409	K2310140	male	1	0	11	11	0	0	0	0	0	0	0	0	0	0	0	0	0	0	0	0	0	0	0	0	0	0	0	0	0	0	0	0	0	0	0	0	0	0	0	0	0	0	0	0	0	0	0
DO233404	K2150092	male	1	0	1654	1654	0	0	0	0	0	0	0	0	0	0	0	0	0	0	0	0	0	0	0	0	0	0	0	0	0	0	0	0	0	0	0	1	0	0	0	0	0	0	0	0	0	0	0
DO233403	K2150089	female	0	0	1619	1619	0	0	0	0	0	0	0	0	0	0	0	0	0	0	0	0	0	0	0	0	0	0	0	0	0	0	0	0	0	0	0	0	0	0	0	0	0	0	0	0	0	0	0
DO233406	K2310119	male	1	0	1370	1370	0	0	0	0	0	0	0	0	0	0	1	0	0	0	0	0	0	0	0	0	0	0	0	0	0	0	0	0	0	0	0	0	0	0	0	0	0	0	0	0	0	0	0
DO233405	K2150097	male	1	0	1368	1368	0	0	0	0	0	0	0	0	0	0	0	0	0	0	0	0	0	0	0	0	0	0	0	0	0	0	0	0	0	0	0	0	0	0	0	0	0	0	0	0	0	0	0
DO233400	K2150081	female	0	0	1803	1803	0	0	0	0	0	0	0	0	0	0	0	0	0	0	0	0	0	0	0	0	0	0	0	0	0	0	0	0	0	0	0	0	0	0	0	0	0	0	0	0	0	0	0
DO233402	K2150088	male	1	0	1763	1763	0	0	0	0	0	0	0	0	0	0	0	0	0	0	0	0	0	0	0	0	0	0	0	0	0	0	0	0	0	0	0	0	0	0	0	0	0	0	0	0	0	0	0
DO233401	K2150087	male	1	0	289	289	0	0	0	0	0	0	0	0	0	0	1	0	0	0	0	0	0	0	0	0	0	0	0	0	0	0	0	0	0	0	0	0	0	0	0	0	0	0	0	0	0	0	0
DO233419	K2411010	female	0	0	1179	1179	0	0	0	0	0	0	0	0	0	0	1	0	0	0	0	0	0	0	0	0	0	0	0	0	0	0	0	0	0	0	0	0	0	0	0	0	0	0	0	0	0	0	0
DO233418	K2411007	male	1	0	1610	1610	0	0	0	0	0	0	0	0	0	0	0	0	0	0	0	0	0	0	0	0	0	0	0	0	0	0	0	0	0	0	0	1	0	0	0	0	0	0	0	0	0	0	0
DO233415	K2310213	male	1	0	1385	1385	0	0	0	0	0	0	0	0	0	0	0	0	0	0	0	0	0	0	0	0	0	0	0	0	0	0	0	0	0	0	0	0	0	0	0	0	0	0	0	0	0	0	0
DO233414	K2310207	female	0	0	1383	1383	0	0	0	0	0	0	0	0	0	0	0	0	0	0	0	0	0	0	0	0	0	0	0	0	0	0	0	0	0	0	0	0	0	0	0	0	0	0	0	0	0	0	0
DO233417	K2310221	male	1	0	1359	1359	0	0	0	0	0	0	0	0	0	0	0	0	0	0	0	0	0	0	0	0	0	0	0	0	0	0	0	0	0	0	0	0	0	0	0	0	0	0	0	0	0	0	0
DO233416	K2310220	female	0	0	583	583	0	0	0	0	0	0	0	0	0	0	0	0	0	0	0	0	0	0	0	0	0	0	0	0	0	0	0	0	0	0	0	0	0	0	0	0	0	0	0	0	0	0	0
DO233411	K2310188	female	0	0	1396	1396	0	0	0	0	0	0	0	0	0	0	0	0	0	0	0	0	0	0	0	0	0	0	0	0	0	0	0	0	0	0	0	0	0	0	0	0	0	0	0	0	0	0	0
DO233410	K2310151	male	1	0	1275	1275	0	0	0	0	0	0	0	0	0	0	0	0	0	0	0	0	0	0	0	0	0	0	0	0	0	0	0	0	0	0	0	1	0	0	0	0	0	0	0	0	0	0	0
DO233413	K2310193	female	0	0	1035	1035	0	0	0	0	0	0	0	0	0	0	1	0	0	0	0	0	0	0	0	0	0	0	0	0	0	0	0	0	0	0	0	0	0	0	0	0	0	0	0	0	0	0	0
DO233412	K2310189	male	1	0	1051	1051	0	0	0	0	0	0	0	0	0	0	0	0	0	0	0	0	0	0	0	0	0	0	0	0	0	0	0	0	0	0	0	0	0	0	0	0	0	0	0	0	0	0	0
DO233429	LR276	female	0	0	3326	3326	0	0	0	0	0	0	0	0	0	0	0	0	0	0	0	0	0	0	0	0	0	0	0	0	0	0	0	0	0	0	0	0	0	0	0	0	0	0	0	0	0	0	0
DO233426	LR255	male	1	0	3513	3513	0	0	0	0	0	0	0	0	0	0	1	0	0	0	0	0	0	0	0	0	0	0	0	0	0	0	0	0	0	0	0	0	0	0	0	0	0	0	0	0	0	0	0
DO233425	LR248	male	1	0	3638	3638	0	0	0	0	0	0	0	0	0	0	0	0	0	0	0	0	0	0	0	0	0	0	0	0	0	0	0	0	0	0	0	0	0	0	0	0	0	0	0	0	0	0	0
DO233428	LR270	female	0	0	3359	3359	0	0	0	0	0	0	0	0	0	0	0	0	0	0	0	0	0	0	0	0	0	0	0	0	0	0	0	0	0	0	0	1	0	0	0	0	0	0	0	0	0	0	0
DO233427	LR261	female	0	0	3532	3532	0	0	0	0	0	0	0	0	0	0	0	0	0	0	0	0	0	0	0	0	0	0	0	0	0	0	0	0	0	0	0	0	0	0	0	0	0	0	0	0	0	0	0
DO233422	K2411021	female	0	0	1082	1082	0	0	0	0	0	0	0	0	0	0	0	0	0	0	0	0	0	0	0	0	0	0	0	0	0	0	0	0	0	0	0	0	0	0	0	0	0	0	0	0	0	0	0
DO233421	K2411016	male	1	0	1569	1569	0	0	0	0	0	0	0	0	0	0	0	0	0	0	0	0	0	0	0	0	0	0	0	0	0	0	0	0	0	0	0	0	0	0	0	0	0	0	0	0	0	0	0
DO233424	K2411036	female	0	0	1503	1503	0	0	0	0	0	0	0	0	0	0	0	0	0	0	0	0	0	0	0	0	0	0	0	0	0	0	0	0	0	0	0	0	0	0	0	0	0	0	0	0	0	0	0
DO233423	K2411023	female	0	0	1583	1583	0	0	0	0	0	0	0	0	0	0	1	0	0	0	0	0	0	0	0	0	0	0	0	0	0	0	0	0	0	0	0	0	0	0	0	0	0	0	0	0	0	0	0
DO233420	K2411015	female	0	0	9	9	0	0	0	0	0	0	0	0	0	0	0	0	0	0	0	0	0	0	0	0	0	0	0	0	0	0	0	0	0	0	0	0	0	0	0	0	0	0	0	0	0	0	0
DO232109	RS1141272	male	1	1	185	185	0	0	0	0	0	0	0	0	0	0	1	0	0	0	0	0	0	0	0	0	0	0	0	0	0	0	0	0	0	0	0	0	0	0	0	0	0	0	0	0	0	0	0
DO232105	RS1141242	male	1	0	1302	1302	0	0	0	0	0	0	0	0	0	0	0	0	0	0	0	0	0	0	0	0	0	0	0	0	0	0	0	0	0	0	0	0	0	0	0	0	0	0	0	0	0	0	0
DO233437	LR303	male	1	0	2947	2947	0	0	0	0	0	0	0	0	0	0	0	0	0	0	0	0	0	0	0	0	0	0	0	0	0	0	0	0	0	0	0	0	0	0	0	0	0	0	0	0	0	0	0
DO232106	RS1141250	female	0	1	36	36	0	0	0	0	0	0	0	0	0	0	0	0	0	0	0	0	0	0	0	0	0	0	0	0	0	0	0	0	0	0	0	0	0	0	0	0	0	0	0	0	0	0	0
DO233436	LR302	male	1	0	2932	2932	0	0	0	0	0	0	0	0	0	0	0	0	0	0	0	0	0	0	0	0	0	0	0	0	0	0	0	0	0	0	0	0	0	0	0	0	0	0	0	0	0	0	0
DO233439	LR304	male	1	0	2919	2919	0	0	0	0	0	0	0	0	0	0	0	0	0	0	0	0	0	0	0	0	0	0	0	0	0	0	0	0	0	0	0	0	0	0	0	0	0	0	0	0	0	0	0
DO232107	RS1141253	male	1	0	1267	1267	0	0	0	0	0	0	0	0	0	0	0	0	0	0	0	0	0	0	0	0	0	0	0	0	0	0	0	0	0	0	0	0	0	0	0	0	0	0	0	0	0	0	0
DO232108	RS1141267	female	0	0	1234	1234	0	0	0	0	0	0	0	0	0	0	0	0	0	0	0	0	0	0	0	0	0	0	0	0	0	0	0	0	0	0	0	0	0	0	0	0	0	0	0	0	0	0	0
DO232101	RS1141201	female	0	0	1334	1334	0	0	0	0	0	0	0	0	0	0	0	0	0	0	0	0	0	0	0	0	0	0	0	0	0	0	0	0	0	0	0	0	0	0	0	0	0	0	0	0	0	0	0
DO233432	LR288	male	1	0	3308	3308	0	0	0	0	0	0	0	0	0	0	0	0	0	0	0	0	0	0	0	0	0	0	0	0	0	0	0	0	0	0	0	0	0	0	0	0	0	0	0	0	0	0	0
DO232102	RS1141223	male	1	0	1318	1318	0	0	0	0	0	0	0	0	0	0	0	0	0	0	0	0	0	0	0	0	0	0	0	0	0	0	0	0	0	0	0	0	0	0	0	0	0	0	0	0	0	0	0
DO232103	RS1141230	male	1	0	1330	1330	0	0	0	0	0	0	0	0	0	0	0	0	0	0	0	0	0	0	0	0	0	0	0	0	0	0	0	0	0	0	0	0	0	0	0	0	0	0	0	0	0	0	0
DO233434	LR298	male	1	0	2955	2955	0	0	0	0	0	0	0	0	0	0	0	0	0	0	0	0	0	0	0	0	0	0	0	0	0	0	0	0	0	0	0	0	0	0	0	0	0	0	0	0	0	0	0
DO232104	RS1141233	female	0	0	1309	1309	0	0	0	0	0	0	0	0	0	0	0	0	0	0	0	0	0	0	0	0	0	0	0	0	0	0	0	0	0	0	0	0	0	0	0	0	0	0	0	0	0	0	0
DO233431	LR284	female	0	0	3409	3409	0	0	0	0	0	0	0	0	0	0	0	0	0	0	0	0	0	0	0	0	0	0	0	0	0	0	0	0	0	0	0	0	0	0	0	0	0	0	0	0	0	0	0
DO232100	RS1141187	female	0	0	1357	1357	0	0	0	0	0	0	0	0	0	0	0	0	0	0	0	0	0	0	0	0	0	0	0	0	0	0	0	0	0	0	0	0	0	0	0	0	0	0	0	0	0	0	0
DO233430	LR278	female	0	0	3171	3171	0	0	0	0	0	0	0	0	0	0	0	0	0	0	0	0	0	0	0	0	0	0	0	0	0	0	0	0	0	0	0	0	0	0	0	0	0	0	0	0	0	0	0
DO232116	RS1141291	male	1	1	319	319	0	0	0	0	0	0	0	0	0	0	0	0	0	0	0	0	0	0	0	0	0	0	0	0	0	0	0	0	0	0	0	1	0	0	0	0	0	0	0	0	0	0	0
DO233447	LR320	male	1	0	2721	2721	0	0	0	0	0	0	0	0	0	0	0	0	0	0	0	0	0	0	0	0	0	0	0	0	0	0	0	0	0	0	0	0	0	0	0	0	0	0	0	0	0	0	0
DO232117	RS1141296	male	1	0	1186	1186	0	0	0	0	0	0	0	0	0	0	0	0	0	0	0	0	0	0	0	0	0	0	0	0	0	0	0	0	0	0	0	1	0	0	0	0	0	0	0	0	0	0	0
DO232118	RS1141305	female	0	0	1192	1192	0	0	0	0	0	0	0	0	0	0	0	0	0	0	0	0	0	0	0	0	0	0	0	0	0	0	0	0	0	0	0	0	0	0	0	0	0	0	0	0	0	0	0
DO232119	RS1141333	male	1	1	617	617	0	0	0	0	0	0	0	0	0	0	0	0	0	0	0	0	0	0	0	0	0	0	0	0	0	0	0	0	0	0	0	1	0	0	0	0	0	0	0	0	0	0	0
DO233449	LR323	female	0	1	1904	1904	0	0	0	0	0	0	0	0	0	0	0	0	0	0	0	0	0	0	0	0	0	0	0	0	0	0	0	0	0	0	0	0	0	0	0	0	0	0	0	0	0	0	0
DO232112	RS1141283	male	1	0	846	846	0	0	0	0	0	0	0	0	0	0	0	0	0	0	0	0	0	0	0	0	0	0	0	0	0	0	0	0	0	0	0	0	0	0	0	0	0	0	0	0	0	0	0
DO233443	LR314	male	1	0	2675	2675	0	0	0	0	0	0	0	0	0	0	0	0	0	0	0	0	0	0	0	0	0	0	0	0	0	0	0	0	0	0	0	0	0	0	0	0	0	0	0	0	0	0	0
DO232113	RS1141285	male	1	1	154	154	0	0	0	0	0	0	0	0	0	0	1	0	0	0	0	0	0	0	0	0	0	0	0	0	0	0	0	0	0	0	0	0	0	0	0	0	0	0	0	0	0	0	0
DO232114	RS1141288	male	1	0	1275	1275	0	0	0	0	0	0	0	0	0	0	0	0	0	0	0	0	0	0	0	0	0	0	0	0	0	0	0	0	0	0	0	0	0	0	0	0	0	0	0	0	0	0	0
DO232115	RS1141290	female	0	0	1259	1259	0	0	0	0	0	0	0	0	0	0	1	0	0	0	0	0	0	0	0	0	0	0	0	0	0	0	0	0	0	0	0	0	0	0	0	0	0	0	0	0	0	0	0
DO233445	LR319	male	1	0	2704	2704	0	0	0	0	0	0	0	0	0	0	0	0	0	0	0	0	0	0	0	0	0	0	0	0	0	0	0	0	0	0	0	0	0	0	0	0	0	0	0	0	0	0	0
DO232110	RS1141273	male	1	1	582	582	0	0	0	0	0	0	0	0	0	0	0	0	0	0	0	0	0	0	0	0	0	0	0	0	0	0	0	0	0	0	0	0	0	0	0	0	0	0	0	0	0	0	0
DO232111	RS1141279	female	0	0	1259	1259	0	0	0	0	0	0	0	0	0	0	0	0	0	0	0	0	0	0	0	0	0	0	0	0	0	0	0	0	0	0	0	0	0	0	0	0	0	0	0	0	0	0	0
DO233441	LR308	male	1	0	3098	3098	0	0	0	0	0	0	0	0	0	0	0	0	0	0	0	0	0	0	0	0	0	0	0	0	0	0	0	0	0	0	0	0	0	0	0	0	0	0	0	0	0	0	0
DO232127	RS1141421	female	0	0	937	937	0	0	0	0	0	0	0	0	0	0	0	0	0	0	0	0	0	0	0	0	0	0	0	0	0	0	0	0	0	0	0	0	0	0	0	0	0	0	0	0	0	0	0
DO233459	LR409	female	0	0	1600	1600	0	0	0	0	0	0	0	0	0	0	0	0	0	0	0	0	0	0	0	0	0	0	0	0	0	0	0	0	0	0	0	0	0	0	0	0	0	0	0	0	0	0	0
DO232128	RS114489	male	1	0	2156	2156	0	0	0	0	0	0	0	0	0	0	0	0	0	0	0	0	0	0	0	0	0	0	0	0	0	0	0	0	0	0	0	0	0	0	0	0	0	0	0	0	0	0	0
DO232129	RS114512	female	0	1	80	80	0	0	0	0	0	0	0	0	0	0	1	0	0	0	0	0	0	0	0	0	0	0	0	0	0	0	0	0	0	0	0	0	0	0	0	0	0	0	0	0	0	0	0
DO232123	RS1141392	male	1	1	704	704	0	0	0	0	0	0	0	0	0	0	0	0	0	0	0	0	0	0	0	0	0	0	0	0	0	0	0	0	0	0	0	0	0	0	0	0	0	0	0	0	0	0	0
DO233455	LR338	male	1	1	1244	1244	0	0	0	0	0	0	0	0	0	0	0	0	0	0	0	0	0	0	0	0	0	0	0	0	0	0	0	0	0	0	0	0	0	0	0	0	0	0	0	0	0	0	0
DO232124	RS1141395	male	1	1	208	208	0	0	0	0	0	0	0	0	0	0	0	0	0	0	0	0	0	0	0	0	0	0	0	0	0	0	0	0	0	0	0	1	0	0	0	0	0	0	0	0	0	0	0
DO232125	RS1141413	male	1	0	1050	1050	0	0	0	0	0	0	0	0	0	0	0	0	0	0	0	0	0	0	0	0	0	0	0	0	0	0	0	0	0	0	0	0	0	0	0	0	0	0	0	0	0	0	0
DO233457	LR391	female	0	1	652	652	0	0	0	0	0	0	0	0	0	0	0	0	0	0	0	0	0	0	0	0	0	0	0	0	0	0	0	0	0	0	0	0	0	0	0	0	0	0	0	0	0	0	0
DO232126	RS1141419	female	0	0	1095	1095	0	0	0	0	0	0	0	0	0	0	0	0	0	0	0	0	0	0	0	0	0	0	0	0	0	0	0	0	0	0	0	0	0	0	0	0	0	0	0	0	0	0	0
DO233451	LR329	male	1	0	2452	2452	0	0	0	0	0	0	0	0	0	0	0	0	0	0	0	0	0	0	0	0	0	0	0	0	0	0	0	0	0	0	0	0	0	0	0	0	0	0	0	0	0	0	0
DO232120	RS1141362	male	1	0	1176	1176	0	0	0	0	0	0	0	0	0	0	0	0	0	0	0	0	0	0	0	0	0	0	0	0	0	0	0	0	0	0	0	0	0	0	0	0	0	0	0	0	0	0	0
DO232121	RS1141370	male	1	0	1169	1169	0	0	0	0	0	0	0	0	0	0	0	0	0	0	0	0	0	0	0	0	0	0	0	0	0	0	0	0	0	0	0	0	0	0	0	0	0	0	0	0	0	0	0
DO233453	LR336	female	0	0	2248	2248	0	0	0	0	0	0	0	0	0	0	0	0	0	0	0	0	0	0	0	0	0	0	0	0	0	0	0	0	0	0	0	0	0	0	0	0	0	0	0	0	0	0	0
DO232122	RS1141375	male	1	0	1117	1117	0	0	0	0	0	0	0	0	0	0	0	0	0	0	0	0	0	0	0	0	0	0	0	0	0	0	0	0	0	0	0	1	0	0	0	0	0	0	0	0	0	0	0
DO232138	RS114696	female	0	0	1927	1927	0	0	0	0	0	0	0	0	0	0	1	0	0	0	0	0	0	0	0	0	0	0	0	0	0	0	0	0	0	0	0	0	0	0	0	0	0	0	0	0	0	0	0
DO233469	LR435	female	0	1	721	721	0	0	0	0	0	0	0	0	0	0	1	0	0	0	0	0	0	0	0	0	0	0	0	0	0	0	0	0	0	0	0	0	0	0	0	0	0	0	0	0	0	0	0
DO232139	RS114702	male	1	0	1914	1914	0	0	0	0	0	0	0	0	0	0	0	0	0	0	0	0	0	0	0	0	0	0	0	0	0	0	0	0	0	0	0	0	0	0	0	0	0	0	0	0	0	0	0
DO232134	RS114566	male	1	0	2145	2145	0	0	0	0	0	0	0	0	0	0	1	0	0	0	0	0	0	0	0	0	0	0	0	0	0	0	0	0	0	0	0	0	0	0	0	0	0	0	0	0	0	0	0
DO233465	LR432	male	1	0	1426	1426	0	0	0	0	0	0	0	0	0	0	0	0	0	0	0	0	0	0	0	0	0	0	0	0	0	0	0	0	0	0	0	0	0	0	0	0	0	0	0	0	0	0	0
DO232135	RS114570	male	1	0	2099	2099	0	0	0	0	0	0	0	0	0	0	1	0	0	0	0	0	0	0	0	0	0	0	0	0	0	0	0	0	0	0	0	0	0	0	0	0	0	0	0	0	0	0	0
DO232136	RS114579	female	0	0	1922	1922	0	0	0	0	0	0	0	0	0	0	0	0	0	0	0	0	0	0	0	0	0	0	0	0	0	0	0	0	0	0	0	0	0	0	0	0	0	0	0	0	0	0	0
DO232137	RS114689	female	0	0	1926	1926	0	0	0	0	0	0	0	0	0	0	0	0	0	0	0	0	0	0	0	0	0	0	0	0	0	0	0	0	0	0	0	0	0	0	0	0	0	0	0	0	0	0	0
DO232130	RS114515	male	1	0	2198	2198	0	0	0	0	0	0	0	0	0	0	0	0	0	0	0	0	0	0	0	0	0	0	0	0	0	0	0	0	0	0	0	0	0	0	0	0	0	0	0	0	0	0	0
DO233461	LR411	female	0	0	1589	1589	0	0	0	0	0	0	0	0	0	0	0	0	0	0	0	0	0	0	0	0	0	0	0	0	0	0	0	0	0	0	0	0	0	0	0	0	0	0	0	0	0	0	0
DO232131	RS114519	female	0	0	2156	2156	0	0	0	0	0	0	0	0	0	0	0	0	0	0	0	0	0	0	0	0	0	0	0	0	0	0	0	0	0	0	0	0	0	0	0	0	0	0	0	0	0	0	0
DO232132	RS114533	female	0		0		0	0	0	0	0	0	0	0	0	0	1	0	0	0	0	0	0	0	0	0	0	0	0	0	0	0	0	0	0	0	0	0	0	0	0	0	0	0	0	0	0	0	0
DO232133	RS114558	male	1	0	2128	2128	0	0	0	0	0	0	0	0	0	0	0	0	0	0	0	0	0	0	0	0	0	0	0	0	0	0	0	0	0	0	0	0	0	0	0	0	0	0	0	0	0	0	0
DO233463	LR421	male	1	1	756	756	0	0	0	0	0	0	0	0	0	0	0	0	0	0	0	0	0	0	0	0	0	0	0	0	0	0	0	0	0	0	0	1	0	0	0	0	0	0	0	0	0	0	0
DO233590	LRV239	male	1	1	561	561	0	0	0	0	0	0	0	0	0	0	0	0	0	0	0	0	0	0	0	0	0	0	0	0	0	0	0	0	0	0	0	0	0	0	0	0	0	0	0	0	0	0	0
DO233592	LRV247	male	1	1	3405	3405	0	0	0	0	0	0	0	0	0	0	0	0	0	0	0	0	0	0	0	0	0	0	0	0	0	0	0	0	0	0	0	0	0	0	0	0	0	0	0	0	0	0	0
DO233591	LRV245	male	1	1	470	470	0	0	0	0	0	0	0	0	0	0	0	0	0	0	0	0	0	0	0	0	0	0	0	0	0	0	0	0	0	0	0	1	0	0	0	0	0	0	0	0	0	0	0
DO233598	LRV283	male	1	1	202	202	0	0	0	0	0	0	0	0	0	0	1	0	0	0	0	0	0	0	0	0	0	0	0	0	0	0	0	0	0	0	0	0	0	0	0	0	0	0	0	0	0	0	0
DO233597	LRV267	female	0	0	3715	3715	0	0	0	0	0	0	0	0	0	0	0	0	0	0	0	0	0	0	0	0	0	0	0	0	0	0	0	0	0	0	0	0	0	0	0	0	0	0	0	0	0	0	0
DO233599	LRV294	male	1	1	1196	1196	0	0	0	0	0	0	0	0	0	0	0	0	0	0	0	0	0	0	0	0	0	0	0	0	0	0	0	0	0	0	0	1	0	0	0	0	0	0	0	0	0	0	0
DO233594	LRV257	male	1	0	2320	2320	0	0	0	0	0	0	0	0	0	0	0	0	0	0	0	0	0	0	0	0	0	0	0	0	0	0	0	0	0	0	0	0	0	0	0	0	0	0	0	0	0	0	0
DO233593	LRV254	female	0	0	3563	3563	0	0	0	0	0	0	0	0	0	0	0	0	0	0	0	0	0	0	0	0	0	0	0	0	0	0	0	0	0	0	0	1	0	0	0	0	0	0	0	0	0	0	0
DO233596	LRV263	male	1	1	2827	2827	0	0	0	0	0	0	0	0	0	0	0	0	0	0	0	0	0	0	0	0	0	0	0	0	0	0	0	0	0	0	0	0	0	0	0	0	0	0	0	0	0	0	0
DO233595	LRV260	male	1	1	1993	1993	0	0	0	0	0	0	0	0	0	0	1	0	0	0	0	0	0	0	0	0	0	0	0	0	0	0	0	0	0	0	0	0	0	0	0	0	0	0	0	0	0	0	0
DO233516	LRV006	male	1	1	10	10	0	0	0	0	0	0	0	0	0	0	0	0	0	0	0	0	0	0	0	0	0	0	0	0	0	0	0	0	0	0	0	1	0	0	0	0	0	0	0	0	0	0	0
DO233515	LRV005	male	1	1	490	490	0	0	0	0	0	0	0	0	0	0	0	0	0	0	0	0	0	0	0	0	0	0	0	0	0	0	0	0	0	0	0	0	0	0	0	0	0	0	0	0	0	0	0
DO233510	LR482	female	0	0	1114	1114	0	0	0	0	0	0	0	0	0	0	0	0	0	0	0	0	0	0	0	0	0	0	0	0	0	0	0	0	0	0	0	0	0	0	0	0	0	0	0	0	0	0	0
DO233512	LR489	male	1	0	1085	1085	0	0	0	0	0	0	0	0	0	0	0	0	0	0	0	0	0	0	0	0	0	0	0	0	0	0	0	0	0	0	0	0	0	0	0	0	0	0	0	0	0	0	0
DO233529	LRV047	female	0	1	976	976	0	0	0	0	0	0	0	0	0	0	0	0	0	0	0	0	0	0	0	0	0	0	0	0	0	0	0	0	0	0	0	0	0	0	0	0	0	0	0	0	0	0	0
DO233527	LRV038	male	1	1	1305	1305	0	0	0	0	0	0	0	0	0	0	0	0	0	0	0	0	0	0	0	0	0	0	0	0	0	0	0	0	0	0	0	0	0	0	0	0	0	0	0	0	0	0	0
DO233521	LRV009	male	1	1	4475	4475	0	0	0	0	0	0	0	0	0	0	0	0	0	0	0	0	0	0	0	0	0	0	0	0	0	0	0	0	0	0	0	0	0	0	0	0	0	0	0	0	0	0	0
DO233523	LRV022	male	1	1	225	225	0	0	0	0	0	0	0	0	0	0	0	0	0	0	0	0	0	0	0	0	0	0	0	0	0	0	0	0	0	0	0	0	0	0	0	0	0	0	0	0	0	0	0
DO233539	LRV070	male	1	1	1226	1226	0	0	0	0	0	0	0	0	0	0	0	0	0	0	0	0	0	0	0	0	0	0	0	0	0	0	0	0	0	0	0	0	0	0	0	0	0	0	0	0	0	0	0
DO233536	LRV062	female	0	1	2673	2673	0	0	0	0	0	0	0	0	0	0	1	0	0	0	0	0	0	0	0	0	0	0	0	0	0	0	0	0	0	0	0	0	0	0	0	0	0	0	0	0	0	0	0
DO233538	LRV069	male	1	1	988	988	0	0	0	0	0	0	0	0	0	0	0	0	0	0	0	0	0	0	0	0	0	0	0	0	0	0	0	0	0	0	0	0	0	0	0	0	0	0	0	0	0	0	0
DO233532	LRV051	male	1	1	2867	2867	0	0	0	0	0	0	0	0	0	0	0	0	0	0	0	0	0	0	0	0	0	0	0	0	0	0	0	0	0	0	0	1	0	0	0	0	0	0	0	0	0	0	0
DO233533	LRV053	male	1	1	911	911	0	0	0	0	0	0	0	0	0	0	0	0	0	0	0	0	0	0	0	0	0	0	0	0	0	0	0	0	0	0	0	0	0	0	0	0	0	0	0	0	0	0	0
DO233549	LRV123	female	0	0	5150	5150	0	0	0	0	0	0	0	0	0	0	0	0	0	0	0	0	0	0	0	0	0	0	0	0	0	0	0	0	0	0	0	0	0	0	0	0	0	0	0	0	0	0	0
DO233543	LRV101	female	0	0	3404	3404	0	0	0	0	0	0	0	0	0	0	1	0	0	0	0	0	0	0	0	0	0	0	0	0	0	0	0	0	0	0	0	0	0	0	0	0	0	0	0	0	0	0	0
DO233542	LRV077	male	1	1	1099	1099	0	0	0	0	0	0	0	0	0	0	0	0	0	0	0	0	0	0	0	0	0	0	0	0	0	0	0	0	0	0	0	0	0	0	0	0	0	0	0	0	0	0	0
DO233545	LRV118	male	1	1	636	636	0	0	0	0	0	0	0	0	0	0	0	0	0	0	0	0	0	0	0	0	0	0	0	0	0	0	0	0	0	0	0	0	0	0	0	0	0	0	0	0	0	0	0
DO233559	LRV143	male	1	1	649	649	0	0	0	0	0	0	0	0	0	0	0	0	0	0	0	0	0	0	0	0	0	0	0	0	0	0	0	0	0	0	0	0	0	0	0	0	0	0	0	0	0	0	0
DO233553	LRV129	male	1	1	3534	3534	0	0	0	0	0	0	0	0	0	0	0	0	0	0	0	0	0	0	0	0	0	0	0	0	0	0	0	0	0	0	0	0	0	0	0	0	0	0	0	0	0	0	0
DO233555	LRV134	male	1	1	1303	1303	0	0	0	0	0	0	0	0	0	0	1	0	0	0	0	0	0	0	0	0	0	0	0	0	0	0	0	0	0	0	0	0	0	0	0	0	0	0	0	0	0	0	0
DO233569	LRV166	female	0	0	1805	1805	0	0	0	0	0	0	0	0	0	0	0	0	0	0	0	0	0	0	0	0	0	0	0	0	0	0	0	0	0	0	0	0	0	0	0	0	0	0	0	0	0	0	0
DO233568	LRV165	male	1	1	2861	2861	0	0	0	0	0	0	0	0	0	0	0	0	0	0	0	0	0	0	0	0	0	0	0	0	0	0	0	0	0	0	0	0	0	0	0	0	0	0	0	0	0	0	0
DO233565	LRV160	female	0	0	4739	4739	0	0	0	0	0	0	0	0	0	0	0	0	0	0	0	0	0	0	0	0	0	0	0	0	0	0	0	0	0	0	0	0	0	0	0	0	0	0	0	0	0	0	0
DO233567	LRV164	female	0	0	4745	4745	0	0	0	0	0	0	0	0	0	0	0	0	0	0	0	0	0	0	0	0	0	0	0	0	0	0	0	0	0	0	0	0	0	0	0	0	0	0	0	0	0	0	0
DO233566	LRV163	male	1	0	4315	4315	0	0	0	0	0	0	0	0	0	0	0	0	0	0	0	0	0	0	0	0	0	0	0	0	0	0	0	0	0	0	0	0	0	0	0	0	0	0	0	0	0	0	0
DO233561	LRV146	male	1	1	2871	2871	0	0	0	0	0	0	0	0	0	0	0	0	0	0	0	0	0	0	0	0	0	0	0	0	0	0	0	0	0	0	0	0	0	0	0	0	0	0	0	0	0	0	0
DO233563	LRV155	female	0	0	4846	4846	0	0	0	0	0	0	0	0	0	0	0	0	0	0	0	0	0	0	0	0	0	0	0	0	0	0	0	0	0	0	0	0	0	0	0	0	0	0	0	0	0	0	0
DO233579	LRV205	female	0	0	3976	3976	0	0	0	0	0	0	0	0	0	0	0	0	0	0	0	0	0	0	0	0	0	0	0	0	0	0	0	0	0	0	0	0	0	0	0	0	0	0	0	0	0	0	0
DO233570	LRV169	female	0	0	3378	3378	0	0	0	0	0	0	0	0	0	0	0	0	0	0	0	0	0	0	0	0	0	0	0	0	0	0	0	0	0	0	0	0	0	0	0	0	0	0	0	0	0	0	0
DO233576	LRV199	male	1	1	3057	3057	0	0	0	0	0	0	0	0	0	0	0	0	0	0	0	0	0	0	0	0	0	0	0	0	0	0	0	0	0	0	0	0	0	0	0	0	0	0	0	0	0	0	0
DO233575	LRV195	male	1	1	3014	3014	0	0	0	0	0	0	0	0	0	0	0	0	0	0	0	0	0	0	0	0	0	0	0	0	0	0	0	0	0	0	0	1	0	0	0	0	0	0	0	0	0	0	0
DO233578	LRV202	male	1	1	2217	2217	0	0	0	0	0	0	0	0	0	0	0	0	0	0	0	0	0	0	0	0	0	0	0	0	0	0	0	0	0	0	0	0	0	0	0	0	0	0	0	0	0	0	0
DO233577	LRV201	male	1	1	1149	1149	0	0	0	0	0	0	0	0	0	0	1	0	0	0	0	0	0	0	0	0	0	0	0	0	0	0	0	0	0	0	0	0	0	0	0	0	0	0	0	0	0	0	0
DO233572	LRV177	female	0	1	1003	1003	0	0	0	0	0	0	0	0	0	0	0	0	0	0	0	0	0	0	0	0	0	0	0	0	0	0	0	0	0	0	0	0	0	0	0	0	0	0	0	0	0	0	0
DO233571	LRV171	male	1	0	1818	1818	0	0	0	0	0	0	0	0	0	0	0	0	0	0	0	0	0	0	0	0	0	0	0	0	0	0	0	0	0	0	0	1	0	0	0	0	0	0	0	0	0	0	0
DO233574	LRV187	female	0	1	3009	3009	0	0	0	0	0	0	0	0	0	0	0	0	0	0	0	0	0	0	0	0	0	0	0	0	0	0	0	0	0	0	0	0	0	0	0	0	0	0	0	0	0	0	0
DO233573	LRV179	female	0	0	4489	4489	0	0	0	0	0	0	0	0	0	0	0	0	0	0	0	0	0	0	0	0	0	0	0	0	0	0	0	0	0	0	0	0	0	0	0	0	0	0	0	0	0	0	0
DO233581	LRV214	female	0	1	2216	2216	0	0	0	0	0	0	0	0	0	0	0	0	0	0	0	0	0	0	0	0	0	0	0	0	0	0	0	0	0	0	0	0	0	0	0	0	0	0	0	0	0	0	0
DO233580	LRV212	female	0	0	4187	4187	0	0	0	0	0	0	0	0	0	0	0	0	0	0	0	0	0	0	0	0	0	0	0	0	0	0	0	0	0	0	0	0	0	0	0	0	0	0	0	0	0	0	0
DO233587	LRV232	male	1	1	1114	1114	0	0	0	0	0	0	0	0	0	0	0	0	0	0	0	0	0	0	0	0	0	0	0	0	0	0	0	0	0	0	0	0	0	0	0	0	0	0	0	0	0	0	0
DO233586	LRV231	female	0	1	72	72	0	0	0	0	0	0	0	0	0	0	0	0	0	0	0	0	0	0	0	0	0	0	0	0	0	0	0	0	0	0	0	0	0	0	0	0	0	0	0	0	0	0	0
DO233589	LRV235	male	1	1	237	237	0	0	0	0	0	0	0	0	0	0	0	0	0	0	0	0	0	0	0	0	0	0	0	0	0	0	0	0	0	0	0	0	0	0	0	0	0	0	0	0	0	0	0
DO233583	LRV218	male	1	1	1950	1950	0	0	0	0	0	0	0	0	0	0	0	0	0	0	0	0	0	0	0	0	0	0	0	0	0	0	0	0	0	0	0	0	0	0	0	0	0	0	0	0	0	0	0
DO233582	LRV215	male	1	1	395	395	0	0	0	0	0	0	0	0	0	0	1	0	0	0	0	0	0	0	0	0	0	0	0	0	0	0	0	0	0	0	0	0	0	0	0	0	0	0	0	0	0	0	0
DO233585	LRV230	male	1	0	2873	2873	0	0	0	0	0	0	0	0	0	0	1	0	0	0	0	0	0	0	0	0	0	0	0	0	0	0	0	0	0	0	0	0	0	0	0	0	0	0	0	0	0	0	0
DO233584	LRV224	male	1	0	530	530	0	0	0	0	0	0	0	0	0	0	0	0	0	0	0	0	0	0	0	0	0	0	0	0	0	0	0	0	0	0	0	0	0	0	0	0	0	0	0	0	0	0	0
DO233507	LR479	male	1	0	1166	1166	0	0	0	0	0	0	0	0	0	0	0	0	0	0	0	0	0	0	0	0	0	0	0	0	0	0	0	0	0	0	0	0	0	0	0	0	0	0	0	0	0	0	0
DO233508	LR481	male	1	1	1269	1269	0	0	0	0	0	0	0	0	0	0	1	0	0	0	0	0	0	0	0	0	0	0	0	0	0	0	0	0	0	0	0	0	0	0	0	0	0	0	0	0	0	0	0
DO233503	LR474	male	1	0	29	29	0	0	0	0	0	0	0	0	0	0	0	0	0	0	0	0	0	0	0	0	0	0	0	0	0	0	0	0	0	0	0	1	0	0	0	0	0	0	0	0	0	0	0
DO233505	LR478	female	0	1	368	368	0	0	0	0	0	0	0	0	0	0	0	0	0	0	0	0	0	0	0	0	0	0	0	0	0	0	0	0	0	0	0	0	0	0	0	0	0	0	0	0	0	0	0
DO233501	LR473	male	1	1	313	313	0	0	0	0	0	0	0	0	0	0	0	0	0	0	0	0	0	0	0	0	0	0	0	0	0	0	0	0	0	0	0	1	0	0	0	0	0	0	0	0	0	0	0
DO233606	LRV318	female	0	0	2791	2791	0	0	0	0	0	0	0	0	0	0	0	0	0	0	0	0	0	0	0	0	0	0	0	0	0	0	0	0	0	0	0	0	0	0	0	0	0	0	0	0	0	0	0
DO233605	LRV316	female	0	1	2679	2679	0	0	0	0	0	0	0	0	0	0	0	0	0	0	0	0	0	0	0	0	0	0	0	0	0	0	0	0	0	0	0	0	0	0	0	0	0	0	0	0	0	0	0
DO233608	LRV341	female	0	1	459	459	0	0	0	0	0	0	0	0	0	0	0	0	0	0	0	0	0	0	0	0	0	0	0	0	0	0	0	0	0	0	0	0	1	0	0	0	0	0	0	0	0	0	0
DO233607	LRV327	male	1	1	841	841	0	0	0	0	0	0	0	0	0	0	0	0	0	0	0	0	0	0	0	0	0	0	0	0	0	0	0	0	0	0	0	0	0	0	0	0	0	0	0	0	0	0	0
DO233602	LRV311	female	0	1	799	799	0	0	0	0	0	0	0	0	0	0	0	0	0	0	0	0	0	0	0	0	0	0	0	0	0	0	0	0	0	0	0	0	0	0	0	0	0	0	0	0	0	0	0
DO233601	LRV300	male	1	0	2962	2962	0	0	0	0	0	0	0	0	0	0	0	0	0	0	0	0	0	0	0	0	0	0	0	0	0	0	0	0	0	0	0	0	0	0	0	0	0	0	0	0	0	0	0
DO233604	LRV313	male	1	0	3056	3056	0	0	0	0	0	0	0	0	0	0	0	0	0	0	0	0	0	0	0	0	0	0	0	0	0	0	0	0	0	0	0	0	0	0	0	0	0	0	0	0	0	0	0
DO233603	LRV312	male	1	0	2230	2230	0	0	0	0	0	0	0	0	0	0	0	0	0	0	0	0	0	0	0	0	0	0	0	0	0	0	0	0	0	0	0	0	0	0	0	0	0	0	0	0	0	0	0
DO233609	LRV351	male	1	0	1873	1873	0	0	0	0	0	0	0	0	0	0	0	0	0	0	0	0	0	0	0	0	0	0	0	0	0	0	0	0	0	0	0	0	0	0	0	0	0	0	0	0	0	0	0
DO233600	LRV297	male	1	0	2989	2989	0	0	0	0	0	0	0	0	0	0	0	0	0	0	0	0	0	0	0	0	0	0	0	0	0	0	0	0	0	0	0	0	0	0	0	0	0	0	0	0	0	0	0
DO233611	LRV366	male	1	1	482	482	0	0	0	0	0	0	0	0	0	0	0	0	0	0	0	0	0	0	0	0	0	0	0	0	0	0	0	0	0	0	0	0	0	0	0	0	0	0	0	0	0	0	0
DO233610	LRV361	male	1	0	2293	2293	0	0	0	0	0	0	0	0	0	0	0	0	0	0	0	0	0	0	0	0	0	0	0	0	0	0	0	0	0	0	0	0	0	0	0	0	0	0	0	0	0	0	0
[truncated: 20 more columns]

## Sheet: RECA-EU_Fisher exact test
Gene	P_Value	CI_Lower	CI_Upper	Odds_Ratio
ACSS3	1	0.237458	3.08717	0.841322
ADAM21	1	0.161224	6.67603	0.965768
AFF2	0.242837	0.0657169	2.23666	0.42873
ALG13	1	0.191586	4.62432	0.904143
AOC2	1	0.0955804	5.45335	0.721885
AR	0.0867559	0.0230553	1.34059	0.236144
ASXL3	0.0232206	0.915299	296.274	6.70963
AVPR2	0.653731	0.0779216	3.22718	0.538721
BAP1	0.471061	0.446476	1.47052	0.808372
BCOR	0.45965	0.112143	2.70705	0.573618
BHLHB9	0.574591	0.039672	4.23345	0.479747
BRWD3	0.725087	0.16292	3.17781	0.719586
CDCA7	1	0.123276	13.1565	1.08792
CFP	0.574591	0.039672	4.23345	0.479747
CLN8	0.574591	0.039672	4.23345	0.479747
COL4A5	0.332787	0.125076	1.89637	0.50849
CPEB1	0.14278	0.405463	174.768	3.66851
CYLC1	0.642616	0.206022	16.2648	1.45555
DYSF	0.162949	0.135319	1.51395	0.471106
ERBB2	0.767401	0.329344	4.60426	1.16442
FRMD7	1	0.123276	13.1565	1.08792
FRMPD4	1	0.232244	7.90563	1.21158
GPR45	1	0.051961	10.0634	0.723021
HAUS7	0.0730601	0.00360211	1.8238	0.178498
HSP90AA1	1	0.232244	7.90563	1.21158
IRAK1	0.511826	0.173807	115.461	2.18488
KDM5C	0.00894967	1.16142	5.48812	2.43309
KDM6A	0.134492	0.101103	1.32667	0.391137
LPAR4	1	0.051961	10.0634	0.723021
LRP12	0.642616	0.206022	16.2648	1.45555
MAGEB10	1	0.0750382	86.1601	1.45184
MAGEB16	0.642616	0.206022	16.2648	1.45555
MAGED1	0.03034	0.00298409	1.28521	0.142063
MAP3K15	0.574591	0.039672	4.23345	0.479747
MED14	0.768129	0.387765	5.08568	1.31514
NCOA6	0.704127	0.306685	9.13744	1.45933
NCOR1P1	1	0.191586	4.62432	0.904143
NHS	0.242837	0.0657169	2.23666	0.42873
NOX1	1	0.161224	6.67603	0.965768
PABPC3	0.574591	0.039672	4.23345	0.479747
JADE3	1	0.0750382	86.1601	1.45184
POTEH-AS1	1	0.0750382	86.1601	1.45184
PRRG3	1	0.21653	3.65087	0.866687
SCAF1	1	0.0955804	5.45335	0.721885
SCRN1	0.704127	0.306685	9.13744	1.45933
SH3TC1	0.802816	0.284352	2.27015	0.797436
SMC1A	1	0.0955804	5.45335	0.721885
SYTL4	0.653731	0.0779216	3.22718	0.538721
TBC1D8B	0.653731	0.0779216	3.22718	0.538721
TET2	0.14278	0.405463	174.768	3.66851
TFDP3	0.642616	0.206022	16.2648	1.45555
TRO	0.419431	0.00607964	6.97718	0.360618
ULK3	0.653731	0.0779216	3.22718	0.538721
USP51	0.175344	0.00453017	3.00764	0.239252
WNK3	0.1663	0.026822	1.76446	0.284907
ZMYM3	0.012557	0.00254298	0.983448	0.117728
ZNF318	1	0.21653	3.65087	0.866687
ZNF449	0.574591	0.039672	4.23345	0.479747
FAM47A	0.574591	0.039672	4.23345	0.479747
ASXL2	0.31366	0.0320554	2.52932	0.358006
CELSR1	0.062031	0.113421	1.15021	0.381107
ITIH6	0.511826	0.173807	115.461	2.18488

## Sheet: RECA-EU_Logrank_Total_OS
Gene	P_value	Without_mutation	With_mutation
ACSS3	0.521582	407	11
ADAM21	0.0736193	413	5
AFF2	0.667159	412	6
ALG13	0.079989	411	7
AOC2	0.00195027	414	4
AR	0.141121	412	6
ASXL2	0.868385	414	4
ASXL3	0.617469	410	8
AVPR2	0.467597	413	5
BAP1	0.00245087	363	55
BCOR	0.291398	411	7
BHLHB9	0.993683	415	3
BRWD3	0.729275	410	8
CDCA7	0.841342	415	3
CELSR1	0.207216	403	15
CFP	0.230633	415	3
CLN8	0.588224	415	3
COL4A5	0.331252	408	10
CPEB1	0.829822	414	4
CYLC1	0.976514	414	4
DYSF	0.222115	405	13
ERBB2	0.133088	407	11
FAM47A	0.485543	415	3
FRMD7	0.765132	415	3
FRMPD4	0.556645	412	6
GPR45	0.542394	416	2
HAUS7	0.956812	415	3
HSP90AA1	0.759166	412	6
IRAK1	0.33933	416	2
ITIH6	0.405171	416	2
KDM5C	0.0225429	375	43
KDM6A	0.0160418	406	12
LPAR4	0.00374938	416	2
LRP12	0.791622	414	4
MAGEB10	0.110845	417	1
MAGEB16	0.382027	414	4
MAGED1	0.312461	414	4
MAP3K15	0.400403	415	3
MED14	0.815545	406	12
NCOA6	0.0910372	411	7
NCOR1P1	0.417797	411	7
NHS	0.191693	412	6
NOX1	0.119957	413	5
PABPC3	0.294406	415	3
JADE3	1.81177e-92	417	1
POTEH-AS1	0.574867	417	1
PRRG3	0.346899	409	9
SCAF1	0.208107	414	4
SCRN1	0.553151	411	7
SH3TC1	0.349266	401	17
SMC1A	0.208818	414	4
SYTL4	0.00384126	413	5
TBC1D8B	0.643326	413	5
TET2	0.950717	414	4
TFDP3	0.473167	414	4
TRO	0.537352	417	1
ULK3	0.000111051	413	5
USP51	0.548366	416	2
WNK3	0.651636	413	5
ZMYM3	0.613705	413	5
ZNF318	0.084774	409	9
ZNF449	0.00905942	415	3

## Sheet: RECA-EU_Logrank_Male_OS
Gene	P_value	HR	Without_mutation	With_mutation
ACSS3	0.493921	0.508661	236	6
ADAM21	0.0333173	4.11158	239	3
AFF2	0.435578	3.32807e-07	240	2
ALG13	0.00976862	4.10097	238	4
AOC2	0.270261	2.89256	240	2
AR	0.578385	3.35241e-07	241	1
ASXL2	0.00482484		241	1
ASXL3	0.6928	1.26218	234	8
AVPR2	0.532966	3.34534e-07	240	2
BAP1	0.201769	1.49149	212	30
BCOR	0.117153	2.93097	239	3
BHLHB9	0.525008	3.34185e-07	241	1
BRWD3	0.440925	1.72772	238	4
CDCA7	0.537788	1.84433	240	2
CELSR1	0.088623	2.63306	237	5
CFP	0.727294	9.12572e-07	241	1
CLN8	0.0247994	7.06003	241	1
COL4A5	0.0260192	3.45245	238	4
CPEB1	0.763524	0.739285	238	4
CYLC1	0.792596	1.30244	239	3
DYSF	0.948832	1.0668	237	5
ERBB2	0.298582	0.366071	235	7
FAM47A	0.8278	2.48143e-06	241	1
FRMD7	0.414168	2.23058	240	2
FRMPD4	0.843406	1.21994	238	4
GPR45	0.525008	3.34185e-07	241	1
HAUS7			242	0
HSP90AA1	0.877121	0.85578	238	4
IRAK1	0.393111	2.31023	240	2
ITIH6	0.386753	1.22033e-07	240	2
KDM5C	0.00890665	2.10173	209	33
KDM6A	0.0418025	3.13564	238	4
LPAR4	0.0282154	6.82026	241	1
LRP12	0.986166	1.01759	239	3
MAGEB10	0.123562	4.18207	241	1
MAGEB16	0.145372	2.73209	239	3
MAGED1			242	0
MAP3K15	0.559248	3.34978e-07	241	1
MED14	0.82119	0.85039	234	8
NCOA6	0.127587	2.39566	237	5
NCOR1P1	0.247625	1.20417e-07	238	4
NHS	0.403316	1.22238e-07	240	2
NOX1	0.141293	2.75931	239	3
PABPC3	0.514928	3.33885e-07	241	1
JADE3	3.93283e-54	8.77349e+09	241	1
POTEH-AS1	0.566359	3.35097e-07	241	1
PRRG3	0.658388	0.642822	237	5
SCAF1	0.537788	1.84433	240	2
SCRN1	0.76116	1.2437	237	5
SH3TC1	0.462859	1.53878	233	9
SMC1A	0.346509	1.21192e-07	240	2
SYTL4	0.00048006	8.39372	240	2
TBC1D8B	0.390858	1.24631e-07	240	2
TET2	0.885127	0.864568	238	4
TFDP3	0.991596	0.989471	239	3
TRO			242	0
ULK3	3.74284e-05		240	2
USP51			242	0
WNK3	0.49984	3.33091e-07	241	1
ZMYM3			242	0
ZNF318	0.511407	1.59563	237	5
ZNF449	0.00145428		241	1

## Sheet: RECA-EU_Logrank_Female_OS
Gene	P_value	HR	Without_mutation	With_mutation
ACSS3	0.876644	0.854647	171	5
ADAM21	0.576901	1.74702	174	2
AFF2	0.82395	1.25223	172	4
ALG13	0.874479	1.1736	173	3
AOC2	0.000900994	7.7513	174	2
AR	0.20295	1.16291e-07	171	5
ASXL2	0.33067	1.19643e-07	173	3
ASXL3			176	0
AVPR2	0.163468	2.64465	173	3
BAP1	0.00174836	2.76098	151	25
BCOR	0.909348	1.12222	172	4
BHLHB9	0.552317	1.80999	174	2
BRWD3	0.860437	0.837012	172	4
CDCA7	0.586708	3.33944e-07	175	1
CELSR1	0.592431	1.37705	166	10
CFP	0.0757303	5.12959	174	2
CLN8	0.531662	3.32541e-07	174	2
COL4A5	0.720636	0.697444	170	6
CPEB1			176	0
CYLC1	0.586708	3.33944e-07	175	1
DYSF	0.141779	4.20353e-08	168	8
ERBB2	0.257794	1.1797e-07	172	4
FAM47A	0.538442	3.32685e-07	174	2
FRMD7	0.586708	3.33944e-07	175	1
FRMPD4	0.501283	1.9516	174	2
GPR45	1	1	175	1
HAUS7	0.830954	1.24094	173	3
HSP90AA1	0.470034	2.04709	174	2
IRAK1			176	0
ITIH6			176	0
KDM5C	0.837757	1.13039	166	10
KDM6A	0.0959315	2.34126	168	8
LPAR4	0.0525396	5.72365	175	1
LRP12	0.572973	3.3344e-07	175	1
MAGEB10			176	0
MAGEB16	0.572973	3.3344e-07	175	1
MAGED1	0.323152	1.19556e-07	172	4
MAP3K15	0.572973	3.3344e-07	174	2
MED14	0.946905	0.935041	172	4
NCOA6	0.470034	2.04709	174	2
NCOR1P1	0.85943	1.19663	173	3
NHS	0.338902	1.19956e-07	172	4
NOX1	0.460552	2.07757	174	2
PABPC3	0.4318	1.21294e-07	174	2
JADE3			176	0
POTEH-AS1			176	0
PRRG3	0.336673	1.19832e-07	172	4
SCAF1	0.252132	3.01814	174	2
SCRN1	0.576901	1.74702	174	2
SH3TC1	0.506251	1.48607	168	8
SMC1A	0.423285	1.20963e-07	174	2
SYTL4	0.1416	2.77835	173	3
TBC1D8B	0.129938	2.85651	173	3
TET2			176	0
TFDP3	0.150231	3.86878	175	1
TRO	0.572973	3.3344e-07	175	1
ULK3	0.0367082	4.05844	173	3
USP51	0.572973	3.3344e-07	174	2
WNK3	0.993611	1.00777	172	4
ZMYM3	0.49396	1.63451	171	5
ZNF318	0.0484906	3.79448	172	4
ZNF449	0.169338	3.6683	174	2

## Sheet: RECA-EU_Logrank_Total_DFS
Gene	P_value	Without_mutation	With_mutation
ACSS3	0.707687	407	11
ADAM21	0.820068	413	5
AFF2	0.792329	413	6
ALG13	0.000572759	411	7
AOC2	6.38766e-08	414	4
AR	0.77272	412	6
ASXL2	0.829204	414	4
ASXL3	0.752038	410	8
AVPR2	4.41794e-05	413	5
BAP1	0.408769	363	55
BCOR	0.789112	411	7
BHLHB9	0.838841	415	3
BRWD3	0.744991	410	8
CDCA7	0.850595	415	3
CELSR1	0.68971	403	15
CFP	0.877251	415	3
CLN8	0.863201	415	3
COL4A5	0.732139	408	10
CPEB1	0.814081	414	4
CYLC1	0.834123	414	4
DYSF	0.714217	405	13
ERBB2	0.693713	407	11
FAM47A	0.891341	415	3
FRMD7	0.84467	415	3
FRMPD4	0.00010634	412	6
GPR45	0.906784	416	2
HAUS7	0.838841	415	3
HSP90AA1	0.788678	412	6
IRAK1	0.89878	416	2
ITIH6	0.868293	416	2
KDM5C	0.475692	375	43
KDM6A	0.0186939	406	12
LPAR4	0.875519	416	2
LRP12	0.814081	414	4
MAGEB10	0.906784	417	1
MAGEB16	7.77145e-06	414	4
MAGED1	6.04479e-07	414	4
MAP3K15	0.868293	415	3
MED14	0.0220566	406	12
NCOA6	0.765873	411	7
NCOR1P1	0.00178903	411	7
NHS	0.792329	412	6
NOX1	7.2805e-05	413	5
PABPC3	0.838841	415	3
JADE3	1	417	1
POTEH-AS1	0.906784	417	1
PRRG3	0.738051	409	9
SCAF1	0.845498	414	4
SCRN1	0.765873	411	7
SH3TC1	0.658727	401	17
SMC1A	0.814081	414	4
SYTL4	0.810476	413	5
TBC1D8B	0.792329	413	5
TET2	0.829204	414	4
TFDP3	0.814081	414	4
TRO	0.906784	417	1
ULK3	0.835002	413	5
USP51	0.906784	416	2
WNK3	0.809994	413	5
ZMYM3	0.792329	413	5
ZNF318	0.00149037	409	9
ZNF449	0.890846	415	3

## Sheet: RECA-EU_Logrank_Male_DFS
Gene	P_value	HR	Without_mutation	With_mutation
ACSS3	0.813279	2.3929e-06	239	6
ADAM21	0.894142	6.67933e-06	242	3
AFF2	0.892522	6.69476e-06	243	2
ALG13	0.880543	6.67061e-06	241	4
AOC2	0.90792	6.71508e-06	243	2
AR	0.924059	1.83281e-05	244	1
ASXL2	0.947989	1.83368e-05	244	1
ASXL3	0.791463	2.36787e-06	237	8
AVPR2	0.90792	6.71508e-06	243	2
BAP1	0.607108	7.55992e-07	215	30
BCOR	0.880543	6.67061e-06	242	3
BHLHB9	0.924059	1.83281e-05	244	1
BRWD3	0.847772	2.42781e-06	241	4
CDCA7	0.892522	6.69476e-06	243	2
CELSR1	0.848941	2.4267e-06	240	5
CFP	0.924059	1.83281e-05	244	1
CLN8	0.924059	1.83281e-05	244	1
COL4A5	0.858301	2.43696e-06	241	4
CPEB1	0.847772	2.42781e-06	241	4
CYLC1	0.880543	6.67061e-06	242	3
DYSF	0.869602	6.63995e-06	240	5
ERBB2	0.798166	2.37549e-06	238	7
FAM47A	0.947989	1.83368e-05	244	1
FRMD7	0.892522	6.69476e-06	243	2
FRMPD4	0.869602	6.63995e-06	241	4
GPR45	0.924059	1.83281e-05	244	1
HAUS7			245	0
HSP90AA1	0.858301	2.43696e-06	241	4
IRAK1	0.90792	6.71508e-06	243	2
ITIH6	0.892522	6.69476e-06	243	2
KDM5C	0.595634	2.74703e-07	212	33
KDM6A	0.847772	2.42781e-06	241	4
LPAR4	0.924059	1.83281e-05	244	1
LRP12	0.868267	6.64708e-06	242	3
MAGEB10	0.924059	1.83281e-05	244	1
MAGEB16	2.73824e-09		242	3
MAGED1			245	0
MAP3K15	0.924059	1.83281e-05	244	1
MED14	0.791463	2.36787e-06	237	8
NCOA6	0.839051	2.41975e-06	240	5
NCOR1P1	0.847772	2.42781e-06	241	4
NHS	0.892522	6.69476e-06	243	2
NOX1	4.68776e-11		242	3
PABPC3	0.924059	1.83281e-05	244	1
JADE3	1	1	244	1
POTEH-AS1	0.924059	1.83281e-05	244	1
PRRG3	0.829676	2.41034e-06	240	5
SCAF1	0.892522	6.69476e-06	243	2
SCRN1	0.839051	2.41975e-06	240	5
SH3TC1	0.806944	2.38302e-06	236	9
SMC1A	0.892522	6.69476e-06	243	2
SYTL4	0.90792	6.71508e-06	243	2
TBC1D8B	0.892522	6.69476e-06	243	2
TET2	0.858301	2.43696e-06	241	4
TFDP3	0.868267	6.64708e-06	242	3
TRO			245	0
ULK3	0.90792	6.71508e-06	243	2
USP51			245	0
WNK3	0.924059	1.83281e-05	244	1
ZMYM3			245	0
ZNF318	0.847772	2.42781e-06	240	5
ZNF449	0.947989	1.83368e-05	244	1

## Sheet: RECA-EU_Logrank_Female_DFS
Gene	P_value	HR	Without_mutation	With_mutation
ACSS3	0.774397	2.39499e-06	171	5
ADAM21	0.840463	2.44637e-06	174	2
AFF2	0.804614	2.42064e-06	172	4
ALG13	0.0001055		173	3
AOC2	3.53544e-12		174	2
AR	0.747783	8.71656e-07	171	5
ASXL2	0.804614	2.42064e-06	173	3
ASXL3			176	0
AVPR2	3.32379e-05		173	3
BAP1	0.51884	2.75706e-07	151	25
BCOR	0.804614	2.42064e-06	172	4
BHLHB9	0.840463	2.44637e-06	174	2
BRWD3	0.774397	2.39499e-06	172	4
CDCA7	0.887189	6.72007e-06	175	1
CELSR1	0.688479	8.46688e-07	166	10
CFP	0.888825	6.67934e-06	174	2
CLN8	0.870602	6.68933e-06	174	2
COL4A5	0.747783	8.71656e-07	170	6
CPEB1			176	0
CYLC1	0.887189	6.72007e-06	175	1
DYSF	0.70162	8.52915e-07	168	8
ERBB2	0.774397	2.39499e-06	172	4
FAM47A	0.887189	6.72007e-06	174	2
FRMD7	0.887189	6.72007e-06	175	1
FRMPD4	1.34082e-06		174	2
GPR45	1		175	1
HAUS7	0.804614	2.42064e-06	173	3
HSP90AA1	0.840463	2.44637e-06	174	2
IRAK1			176	0
ITIH6			176	0
KDM5C	0.681051	8.43586e-07	166	10
KDM6A	0.0116631	11.5311	168	8
LPAR4	0.887189	6.72007e-06	175	1
LRP12	0.887189	6.72007e-06	175	1
MAGEB10			176	0
MAGEB16	0.887189	6.72007e-06	175	1
MAGED1	3.00818e-05		172	4
MAP3K15	0.887189	6.72007e-06	174	2
MED14	0.000243926		172	4
NCOA6	0.840463	2.44637e-06	174	2
NCOR1P1	3.32379e-05		173	3
NHS	0.804614	2.42064e-06	172	4
NOX1	0.840463	2.44637e-06	174	2
PABPC3	0.840463	2.44637e-06	174	2
JADE3			176	0
POTEH-AS1			176	0
PRRG3	0.804614	2.42064e-06	172	4
SCAF1	0.887189	6.72007e-06	174	2
SCRN1	0.840463	2.44637e-06	174	2
SH3TC1	0.681051	8.43586e-07	168	8
SMC1A	0.840463	2.44637e-06	174	2
SYTL4	0.804614	2.42064e-06	173	3
TBC1D8B	0.804614	2.42064e-06	173	3
TET2			176	0
TFDP3	0.887189	6.72007e-06	175	1
TRO	0.887189	6.72007e-06	175	1
ULK3	0.840463	2.44637e-06	173	3
USP51	0.887189	6.72007e-06	174	2
WNK3	0.804614	2.42064e-06	172	4
ZMYM3	0.747783	8.71656e-07	171	5
ZNF318	1.34082e-06		172	4
ZNF449	0.887189	6.72007e-06	174	2
