# Supplementary material for: Sex-specific survival gene mutations are discovered as clinical predictors of clear cell renal cell carcinoma
Source: Sci Rep. 2024 Jul 9;14:15800. doi: 10.1038/s41598-024-66525-9 (PMC11233666; doi:10.1038/s41598-024-66525-9)
Supplement: Supplementary file 4 — Supplementary Information 4. [file 41598_2024_66525_MOESM4_ESM.xlsx]

## Sheet: TCGA_451_clinical_gene mut
Sample ID	Sex	Overall Survival (Months)	Overall Survival Status	Disease Free (Months)	Disease Free Status	Death	Recurrence	ACSS3	ADAM21	AFF2	ALG13	AOC2	AR	ARSF	ASUN	ASXL2	ASXL3	AVPR2	BAP1	BCOR	BHLHB9	BRWD3	CDCA7	CELSR1	CFP	CLN8	COL4A5	CPEB1	CYLC1	DYSF	ERBB2	FAM47A	FRMD7	FRMPD4	GABRQ	GPR45	HAUS7	HSP90AA1	IRAK1	ITIH6	JADE3	KDM5C	KDM6A	LPAR4	LRP12	MAGEB10	MAGEB16	MAGED1	MAP3K15
TCGA-A3-3308-01	Female	0.53	0:LIVING	0.53	0:DiseaseFree	0	0	0	0	1	0	0	0	0	0	0	0	0	1	0	0	0	0	0	0	0	0	0	0	0	0	0	0	0	0	0	0	0	0	0	0	0	0	0	0	0	0	0	0
TCGA-A3-3311-01	Male	39.13	1:DECEASED			1		0	0	0	0	0	0	0	0	0	0	0	0	0	0	0	0	0	0	0	0	0	0	0	0	0	0	0	0	0	0	0	0	0	0	0	0	0	0	0	0	0	0
TCGA-A3-3313-01	Male	24.15	1:DECEASED			1		0	0	0	0	1	0	0	0	0	1	0	0	0	0	0	0	0	0	0	0	0	0	1	0	0	0	0	0	0	0	0	0	0	0	0	0	0	0	0	0	0	0
TCGA-A3-3316-01	Male	49.05	0:LIVING	49.05	0:DiseaseFree	0	0	0	0	0	0	0	0	0	0	0	0	0	0	0	0	0	0	1	0	0	0	0	0	0	0	0	0	0	0	0	0	0	0	0	0	0	0	0	0	0	0	0	0
TCGA-A3-3317-01	Male	48.98	0:LIVING	31.27	1:Recurred/Progressed	0	1	0	0	0	0	0	0	0	0	0	0	0	1	0	0	0	0	0	0	0	0	0	0	0	0	0	0	0	0	0	0	0	0	0	0	0	0	0	0	0	0	0	0
TCGA-A3-3319-01	Male	37.12	0:LIVING	37.12	0:DiseaseFree	0	0	0	0	0	0	0	0	0	0	1	0	0	0	0	0	0	0	0	0	0	0	0	0	1	0	0	0	0	0	0	0	0	0	0	0	1	0	0	0	0	0	0	0
TCGA-A3-3320-01	Female	49.54	0:LIVING	49.54	0:DiseaseFree	0	0	0	1	0	0	0	0	0	0	0	0	0	0	0	0	1	0	0	0	0	0	0	0	1	0	0	0	0	1	0	0	0	0	1	0	0	0	0	0	0	0	0	0
TCGA-A3-3322-01	Male	48.55	0:LIVING	48.55	0:DiseaseFree	0	0	0	0	0	0	0	0	0	0	0	0	0	0	0	0	0	0	0	0	0	0	0	0	0	0	0	0	0	0	0	0	0	0	0	0	0	0	0	0	0	0	0	0
TCGA-A3-3323-01	Male	36.33	0:LIVING	36.33	0:DiseaseFree	0	0	0	0	0	0	0	0	0	0	0	0	0	0	0	0	0	0	0	0	0	0	0	0	0	0	0	0	0	0	0	0	0	0	0	0	0	0	0	0	0	0	0	0
TCGA-A3-3326-01	Male	37.35	0:LIVING	37.35	0:DiseaseFree	0	0	0	0	0	0	0	0	0	0	0	0	0	0	0	0	0	0	0	0	0	0	0	0	0	0	0	0	0	0	0	0	0	0	0	0	0	0	0	0	0	0	0	0
TCGA-A3-3331-01	Female	48.78	0:LIVING	48.78	0:DiseaseFree	0	0	0	0	0	0	0	0	0	0	0	0	0	0	0	0	0	0	0	0	0	1	0	0	0	0	0	0	0	0	0	0	0	0	0	0	1	0	0	0	0	0	0	0
TCGA-A3-3346-01	Male	4.5	1:DECEASED	3.75	1:Recurred/Progressed	1	1	0	0	0	0	0	0	0	0	0	0	0	0	0	0	0	0	0	0	0	0	0	0	0	0	0	0	0	0	0	0	0	0	0	0	0	0	0	0	0	0	0	0
TCGA-A3-3347-01	Female	52.89	1:DECEASED	20.04	1:Recurred/Progressed	1	1	0	0	0	0	0	0	0	0	0	0	0	0	0	0	0	0	0	0	0	0	0	0	0	0	0	0	0	0	0	0	0	0	0	0	0	0	0	0	0	0	0	0
TCGA-A3-3349-01	Female	45.5	0:LIVING	45.5	0:DiseaseFree	0	0	0	0	0	0	0	0	0	0	0	0	0	0	0	0	0	0	0	0	0	0	0	0	0	1	0	0	0	0	0	0	0	0	0	0	0	0	0	0	0	0	0	0
TCGA-A3-3357-01	Male	88.3	0:LIVING	88.3	0:DiseaseFree	0	0	0	0	0	0	0	0	0	0	0	0	0	0	0	0	0	0	0	0	0	0	0	0	0	0	0	0	0	0	0	0	0	0	0	0	0	0	0	0	0	0	0	0
TCGA-A3-3358-01	Female	42.94	0:LIVING	42.94	0:DiseaseFree	0	0	0	0	0	0	0	0	0	0	0	0	0	0	0	0	0	0	0	0	0	0	1	0	0	0	0	0	0	0	0	0	0	0	0	0	0	0	0	0	1	0	0	0
TCGA-A3-3362-01	Female	51.22	0:LIVING	51.22	0:DiseaseFree	0	0	0	0	0	0	0	0	0	0	0	0	0	0	0	0	0	0	0	0	0	0	0	0	0	0	0	0	0	0	0	0	0	0	0	0	0	0	0	0	0	0	0	0
TCGA-A3-3363-01	Male	10.48	0:LIVING	10.48	0:DiseaseFree	0	0	0	0	0	0	0	0	0	0	0	0	0	0	0	0	0	0	0	0	0	0	0	0	0	0	0	0	0	0	0	0	0	0	0	0	0	0	0	0	0	0	0	0
TCGA-A3-3365-01	Male	28.68	0:LIVING	28.68	0:DiseaseFree	0	0	0	0	0	0	0	0	0	0	0	0	0	0	0	0	0	0	0	0	0	0	0	0	0	0	0	0	0	1	0	0	0	0	0	0	0	0	0	0	0	0	0	0
TCGA-A3-3367-01	Male	74.57	0:LIVING	74.57	0:DiseaseFree	0	0	0	0	0	0	0	0	0	0	0	0	0	0	0	0	0	0	0	0	0	0	0	0	0	0	0	1	0	0	0	0	0	0	0	0	0	0	0	0	0	0	0	0
TCGA-A3-3370-01	Female	74.7	0:LIVING	74.7	0:DiseaseFree	0	0	0	0	0	0	1	0	0	0	0	0	0	0	0	0	0	0	0	0	0	0	0	0	0	0	0	0	0	0	0	0	0	0	0	0	0	0	0	0	0	0	0	0
TCGA-A3-3372-01	Male	24.15	0:LIVING	24.15	0:DiseaseFree	0	0	0	0	0	0	0	0	0	0	0	0	0	0	0	0	0	0	0	0	0	0	0	0	0	0	0	0	0	0	0	0	0	0	0	0	0	0	0	0	0	0	0	0
TCGA-A3-3373-01	Female	53.25	0:LIVING	53.25	0:DiseaseFree	0	0	0	0	0	0	0	0	0	0	0	0	0	0	0	0	0	0	0	0	0	0	0	0	0	0	0	0	0	0	0	0	0	0	0	0	0	0	0	0	0	0	0	0
TCGA-A3-3374-01	Female	43.17	0:LIVING	43.17	0:DiseaseFree	0	0	0	0	1	0	0	0	1	0	1	0	0	0	0	0	0	0	1	0	0	0	0	0	0	0	0	0	0	0	0	0	0	0	0	0	0	0	0	0	0	0	0	0
TCGA-A3-3376-01	Male	55.72	1:DECEASED			1		0	0	0	0	0	0	0	0	0	0	0	0	0	0	0	0	0	0	0	0	0	0	0	0	0	0	0	0	0	0	0	0	0	0	0	0	0	0	0	0	0	0
TCGA-A3-3378-01	Male	20.7	0:LIVING	20.7	0:DiseaseFree	0	0	0	0	1	0	0	0	0	0	0	0	0	0	0	0	0	0	0	0	0	0	0	0	0	0	0	0	0	0	0	0	0	0	0	0	0	0	0	0	0	0	0	0
TCGA-A3-3380-01	Male	18.63	0:LIVING	18.63	0:DiseaseFree	0	0	0	0	0	0	1	0	0	0	0	0	0	0	0	0	0	0	0	0	0	0	0	0	0	0	0	0	0	0	0	0	0	0	0	0	0	0	0	0	0	0	0	0
TCGA-A3-3382-01	Male	18.86	0:LIVING	16.89	1:Recurred/Progressed	0	1	0	0	0	0	1	0	0	0	1	0	0	0	0	0	0	0	0	1	0	0	0	0	0	0	0	1	0	0	0	0	0	0	0	0	0	0	0	0	0	0	0	0
TCGA-A3-3383-01	Male	28.29	0:LIVING	28.29	0:DiseaseFree	0	0	0	0	0	0	0	0	0	0	0	0	0	0	0	0	0	0	0	0	0	0	0	0	0	0	0	0	0	0	0	0	0	0	0	0	0	0	0	0	0	0	0	0
TCGA-A3-3385-01	Female	65.47	0:LIVING	65.47	0:DiseaseFree	0	0	0	0	0	0	0	0	0	0	0	0	0	0	0	0	0	0	0	0	0	0	0	0	0	1	0	0	0	0	0	0	0	0	0	0	0	0	0	0	0	0	0	0
TCGA-A3-3387-01	Male	20.27	0:LIVING	20.27	0:DiseaseFree	0	0	0	0	0	0	0	0	0	0	0	0	0	0	0	0	0	0	0	0	0	0	0	0	0	0	0	0	0	0	0	0	0	0	0	0	0	0	0	0	0	0	0	0
TCGA-AK-3425-01	Male	109.82	0:LIVING	109.82	0:DiseaseFree	0	0	0	0	0	0	0	0	0	0	0	0	0	0	0	0	0	0	0	0	0	0	0	0	0	0	0	0	0	0	0	0	0	0	0	0	0	0	0	0	0	0	0	0
TCGA-AK-3427-01	Male	117.71	0:LIVING	117.71	0:DiseaseFree	0	0	0	0	0	0	0	0	0	0	0	0	0	0	0	0	0	0	0	0	0	0	0	0	0	0	0	0	0	0	0	0	0	0	0	0	0	0	0	0	0	0	0	0
TCGA-AK-3428-01	Male	122.47	0:LIVING	122.47	0:DiseaseFree	0	0	0	0	0	0	0	0	0	0	0	0	0	0	0	0	0	0	0	0	0	0	0	0	0	0	0	0	0	0	0	0	0	0	0	0	0	0	0	0	0	0	0	0
TCGA-AK-3429-01	Female	109.33	0:LIVING	109.33	0:DiseaseFree	0	0	0	0	0	0	0	0	0	0	0	0	0	0	0	0	0	0	0	0	0	0	0	0	0	0	0	0	0	0	0	0	0	0	0	0	0	0	0	0	0	0	0	0
TCGA-AK-3430-01	Male	15.77	1:DECEASED			1		0	0	0	0	0	0	0	0	0	0	0	0	0	1	0	0	0	0	0	0	0	0	0	0	0	0	0	0	0	0	0	0	0	0	1	0	0	0	0	0	0	0
TCGA-AK-3431-01	Female	73.62	1:DECEASED			1		0	0	0	0	0	0	0	0	0	0	0	0	0	0	0	0	0	0	0	0	0	0	0	0	0	0	0	0	0	0	0	0	0	0	0	0	0	0	0	0	0	0
TCGA-AK-3434-01	Male	68.56	0:LIVING	53.88	1:Recurred/Progressed	0	1	0	0	0	0	0	0	0	0	0	0	0	0	0	0	0	0	0	0	0	0	0	0	0	0	0	0	0	0	0	0	0	0	0	0	0	0	0	0	0	0	0	0
TCGA-AK-3436-01	Male	109.43	0:LIVING	39.06	1:Recurred/Progressed	0	1	0	0	0	0	0	0	0	0	0	0	0	0	0	0	0	0	1	0	0	0	0	0	0	0	0	0	0	0	0	0	0	0	0	0	0	0	0	0	0	0	0	0
TCGA-AK-3440-01	Male	94.12	0:LIVING	94.12	0:DiseaseFree	0	0	0	0	0	0	0	0	0	0	0	0	0	0	0	0	0	0	0	0	0	1	0	0	0	0	0	0	0	0	0	0	0	0	0	0	0	0	0	0	0	0	0	0
TCGA-AK-3443-01	Male	46.75	0:LIVING	46.75	0:DiseaseFree	0	0	0	0	0	0	0	0	0	0	0	0	0	0	0	0	0	0	0	0	0	0	0	0	0	0	0	0	0	0	0	0	0	0	0	0	0	0	0	0	0	0	0	0
TCGA-AK-3444-01	Female	48.32	0:LIVING	48.32	0:DiseaseFree	0	0	0	0	1	0	0	0	0	0	0	0	0	0	0	0	0	0	0	0	0	0	0	0	1	0	0	0	0	0	0	0	0	0	0	0	0	0	0	0	0	0	0	0
TCGA-AK-3445-01	Male	78.58	0:LIVING	78.58	0:DiseaseFree	0	0	0	0	0	0	0	0	0	0	0	0	0	0	0	0	0	0	0	0	0	0	0	0	0	0	0	0	0	0	0	0	0	0	0	0	0	0	0	0	0	0	0	0
TCGA-AK-3447-01	Male	39.98	0:LIVING	39.98	0:DiseaseFree	0	0	0	0	0	0	0	0	0	0	1	0	0	0	0	0	0	0	0	0	0	0	0	0	0	0	0	0	0	0	0	0	0	0	0	0	0	0	0	0	0	0	0	0
TCGA-AK-3450-01	Female	58.44	0:LIVING	58.44	0:DiseaseFree	0	0	0	0	0	0	0	0	0	0	0	0	0	0	0	0	0	0	0	0	0	0	0	0	0	0	0	0	0	0	0	0	0	0	0	0	0	0	0	0	0	0	0	0
TCGA-AK-3451-01	Male	94.22	0:LIVING	94.22	0:DiseaseFree	0	0	0	0	0	0	0	0	0	0	0	0	0	1	0	0	0	0	0	0	0	0	0	0	0	0	0	0	0	0	0	0	0	0	0	0	0	0	0	0	0	0	0	0
TCGA-AK-3453-01	Female	83.15	0:LIVING	83.15	0:DiseaseFree	0	0	0	0	0	0	0	0	0	0	0	0	0	0	0	0	0	0	0	0	0	1	0	0	0	0	0	0	0	0	0	0	0	0	0	0	0	0	0	0	0	0	0	0
TCGA-AK-3454-01	Male	28.71	0:LIVING	28.71	0:DiseaseFree	0	0	0	0	0	0	0	0	0	0	0	0	0	0	0	0	0	0	0	0	0	0	0	0	0	0	0	0	1	0	0	0	0	0	0	0	0	0	0	0	0	0	0	0
TCGA-AK-3455-01	Female	22.44	1:DECEASED			1		0	0	0	0	0	0	0	0	0	0	0	0	0	0	0	0	0	0	0	0	0	0	0	0	0	0	0	0	0	0	0	0	0	0	0	0	0	0	0	1	0	0
TCGA-AK-3456-01	Male	37.55	0:LIVING	37.55	0:DiseaseFree	0	0	0	0	0	0	0	0	0	0	0	0	0	0	0	0	0	0	0	0	0	0	0	0	0	0	0	0	0	0	0	0	0	0	0	0	0	0	0	0	0	0	0	0
TCGA-AK-3458-01	Male	38.37	0:LIVING	38.37	0:DiseaseFree	0	0	0	0	0	0	0	0	0	0	0	0	0	0	0	0	0	0	0	0	0	0	0	0	0	0	0	0	0	0	0	0	0	0	0	0	1	0	0	0	0	0	0	0
TCGA-AK-3460-01	Male	82.39	0:LIVING	82.39	0:DiseaseFree	0	0	0	0	0	0	0	0	0	0	0	0	0	0	0	0	0	0	0	0	0	0	0	0	0	0	0	0	0	0	0	0	0	0	0	0	0	0	0	0	0	0	0	0
TCGA-AK-3461-01	Male	72.83	0:LIVING	72.83	0:DiseaseFree	0	0	0	0	0	0	0	0	0	0	0	0	0	0	0	0	0	0	0	0	0	0	0	0	0	0	0	0	0	0	0	0	0	0	0	0	0	0	0	0	0	0	0	0
TCGA-AK-3465-01	Female	12.12	0:LIVING	12.12	0:DiseaseFree	0	0	0	0	0	0	0	0	0	0	0	0	0	0	0	0	0	0	0	0	0	0	0	0	0	0	0	0	0	0	0	0	0	0	0	0	0	0	0	0	0	0	0	0
TCGA-AS-3777-01	Male	40.67	0:LIVING	40.67	0:DiseaseFree	0	0	0	0	0	0	0	0	0	0	0	0	0	0	0	0	0	0	0	0	0	0	0	0	0	0	0	0	0	0	0	0	0	0	0	0	0	0	0	0	0	0	0	0
TCGA-AS-3778-01	Male	1.41	0:LIVING	1.41	0:DiseaseFree	0	0	0	0	0	0	0	0	0	0	0	0	0	0	0	0	0	0	0	0	0	0	0	0	0	0	0	0	0	0	0	0	0	0	0	0	0	0	0	0	0	0	0	0
TCGA-B0-4690-01	Male	1.41	1:DECEASED			1		0	0	0	0	0	0	0	0	0	0	0	0	0	0	0	0	0	0	0	0	0	0	0	0	0	0	0	0	0	0	0	0	0	0	0	0	0	0	0	0	0	0
TCGA-B0-4691-01	Male	4.57	1:DECEASED			1		0	0	0	0	0	0	0	0	0	1	0	1	0	0	0	0	0	0	0	0	0	0	0	0	0	0	0	0	0	0	0	0	0	0	0	0	0	0	0	0	0	0
TCGA-B0-4693-01	Female	2.53	1:DECEASED			1		0	1	0	0	0	0	0	0	0	0	0	0	0	0	0	0	0	0	0	0	0	0	0	0	0	0	0	0	0	0	0	0	0	0	0	0	0	0	0	0	0	0
TCGA-B0-4694-01	Male	3.48	1:DECEASED			1		0	0	0	0	0	0	0	0	0	0	0	0	0	0	0	0	0	0	0	0	0	0	0	0	0	0	0	0	0	0	0	0	0	0	1	0	0	0	0	0	0	0
TCGA-B0-4697-01	Female	18.99	1:DECEASED			1		0	0	0	0	0	0	0	0	0	0	0	0	0	0	0	0	0	1	0	0	0	0	0	0	0	0	0	0	0	0	0	0	0	0	0	0	0	0	0	0	0	0
TCGA-B0-4700-01	Male	65.05	1:DECEASED			1		0	0	0	0	0	0	0	0	0	0	0	0	0	0	0	0	0	0	0	0	0	0	0	0	0	0	0	0	0	0	0	0	0	0	0	0	0	0	0	0	0	0
TCGA-B0-4703-01	Male	5.98	1:DECEASED			1		0	0	0	0	0	0	0	0	0	0	0	0	0	0	0	0	0	0	0	0	0	0	0	0	0	0	0	0	0	0	0	0	0	0	0	0	0	0	0	0	0	0
TCGA-B0-4706-01	Male	2.14	1:DECEASED			1		0	0	0	0	0	0	0	0	0	0	0	0	0	0	0	0	0	0	0	0	0	0	0	0	0	0	0	0	0	0	0	0	0	0	0	0	0	0	0	0	0	0
TCGA-B0-4707-01	Male	19.71	1:DECEASED			1		0	0	0	0	0	0	0	0	0	0	0	0	0	0	0	0	0	0	0	0	0	0	0	0	0	0	0	0	0	0	0	0	0	0	0	0	0	0	0	0	0	0
TCGA-B0-4710-01	Female	57.65	0:LIVING	57.65	0:DiseaseFree	0	0	0	0	0	0	0	0	0	0	0	0	0	0	0	0	0	0	0	0	0	0	0	0	0	0	0	0	0	0	0	0	0	0	0	0	1	0	0	0	0	0	0	0
TCGA-B0-4712-01	Male	43.92	1:DECEASED			1		0	0	0	0	0	0	0	0	0	0	0	0	0	0	0	0	0	0	0	0	0	0	0	0	0	0	0	0	0	0	0	0	0	0	0	0	0	0	0	0	0	0
TCGA-B0-4713-01	Female	6.64	1:DECEASED			1		0	0	0	0	0	0	0	0	0	0	0	0	0	0	0	0	0	0	0	0	0	0	0	0	0	0	0	0	0	0	0	0	0	0	0	0	0	0	0	0	0	0
TCGA-B0-4714-01	Male	3.25	1:DECEASED			1		0	0	0	0	0	0	0	0	0	0	0	0	0	0	0	0	0	0	0	0	0	0	0	0	0	0	0	0	0	0	0	0	0	0	0	0	0	0	0	0	0	0
TCGA-B0-4718-01	Male	58.41	0:LIVING	25.23	1:Recurred/Progressed	0	1	0	0	0	0	0	0	0	0	0	0	0	0	0	0	0	0	0	0	0	0	0	0	0	0	0	0	0	0	0	0	0	0	0	0	1	0	0	0	0	0	0	0
TCGA-B0-4810-01	Male	15.7	1:DECEASED	6.73	1:Recurred/Progressed	1	1	0	0	0	0	0	0	0	0	0	0	0	0	0	0	0	0	0	0	0	0	0	0	0	0	0	0	0	0	0	0	0	0	0	0	0	0	0	0	0	0	0	0
TCGA-B0-4811-01	Male	46.55	1:DECEASED	15.05	1:Recurred/Progressed	1	1	0	0	0	0	0	0	0	0	0	0	0	0	0	0	0	0	0	0	0	0	0	0	0	0	0	0	0	0	0	0	0	0	0	0	0	0	0	0	0	0	0	0
TCGA-B0-4813-01	Male	0.59	1:DECEASED			1		0	0	0	0	0	0	0	0	0	0	0	0	0	0	0	0	0	0	0	0	0	0	0	0	0	0	0	0	0	0	0	0	0	0	0	0	0	0	0	0	0	0
TCGA-B0-4814-01	Male	5.52	1:DECEASED			1		0	0	0	0	0	0	0	0	0	0	0	0	0	0	0	0	0	0	0	0	0	0	0	0	0	0	0	0	0	0	0	0	0	0	0	0	0	0	0	0	0	0
TCGA-B0-4815-01	Male	52.17	1:DECEASED			1		0	0	0	0	0	0	0	0	0	0	0	0	0	0	0	0	0	0	0	0	0	0	0	0	0	0	0	0	0	0	0	0	0	0	0	0	0	0	0	0	0	0
TCGA-B0-4816-01	Male	45.04	1:DECEASED			1		0	0	0	0	0	0	0	0	0	0	0	0	0	0	0	0	0	0	0	0	0	0	0	0	0	0	0	0	0	0	0	0	0	0	1	0	0	0	0	0	0	0
TCGA-B0-4817-01	Male	33.48	1:DECEASED			1		0	0	0	0	0	0	0	0	0	0	0	0	0	0	0	0	0	0	0	0	0	0	0	0	0	0	0	0	0	0	0	0	0	0	0	0	0	0	0	0	0	0
TCGA-B0-4818-01	Female	16.75	1:DECEASED	4.17	1:Recurred/Progressed	1	1	0	0	0	0	0	0	0	0	0	0	0	0	0	0	0	0	0	0	0	0	0	0	0	0	0	0	0	0	0	0	0	0	0	0	0	0	0	0	0	0	0	0
TCGA-B0-4819-01	Female	6.01	1:DECEASED			1		0	0	0	0	0	0	0	0	0	0	0	0	0	0	0	0	0	0	0	0	0	0	0	0	0	0	0	0	0	0	0	0	0	0	0	0	0	0	0	0	0	0
TCGA-B0-4822-01	Male	36.5	1:DECEASED			1		0	0	0	0	0	0	0	0	0	0	0	0	0	0	0	0	0	0	0	0	0	0	0	0	0	0	0	0	0	0	0	0	0	0	0	0	0	0	0	0	0	0
TCGA-B0-4823-01	Male	14.91	1:DECEASED			1		0	0	0	0	0	0	0	0	0	1	0	0	0	0	0	0	0	0	0	0	0	0	0	0	0	0	0	0	0	0	0	0	0	0	0	0	0	0	0	0	0	0
TCGA-B0-4824-01	Female	54.43	1:DECEASED			1		0	0	0	0	0	0	0	0	0	0	0	0	0	0	0	0	0	0	0	0	0	0	0	0	0	0	0	0	0	0	0	0	0	0	0	0	0	0	0	0	0	0
TCGA-B0-4827-01	Female	29.07	1:DECEASED	21.94	1:Recurred/Progressed	1	1	0	0	0	0	0	0	0	0	1	0	0	1	0	0	0	0	0	0	0	0	0	0	0	0	0	0	0	0	0	0	0	0	0	0	0	0	0	0	0	0	0	0
TCGA-B0-4828-01	Male	10.09	1:DECEASED			1		0	0	0	0	0	0	0	0	0	1	0	0	0	0	0	0	0	0	0	0	0	0	0	0	0	0	0	0	0	0	0	0	0	0	1	0	0	0	0	0	0	0
TCGA-B0-4833-01	Female	78.38	1:DECEASED			1		0	0	0	0	0	0	0	0	0	0	0	0	0	0	0	0	0	0	0	0	0	0	0	0	0	0	0	0	0	0	0	0	0	0	0	0	0	0	0	0	0	0
TCGA-B0-4836-01	Male	40.67	1:DECEASED			1		0	0	0	0	0	0	0	0	0	0	0	0	0	0	0	0	0	0	0	0	0	0	0	0	0	0	0	0	0	0	0	0	0	0	0	0	0	0	0	0	0	0
TCGA-B0-4837-01	Male	45.27	1:DECEASED	39.68	1:Recurred/Progressed	1	1	0	0	0	0	0	0	0	0	0	0	0	0	0	0	0	0	0	0	0	0	0	0	0	0	0	0	0	0	0	0	0	0	0	0	1	0	0	0	0	0	0	0
TCGA-B0-4838-01	Female	27.4	1:DECEASED			1		0	0	0	0	0	0	0	0	0	0	0	0	0	0	0	0	0	0	0	0	0	0	0	0	0	0	0	0	0	0	0	0	0	0	0	0	0	0	0	0	0	0
TCGA-B0-4839-01	Female	53.84	1:DECEASED			1		0	0	0	0	0	0	0	0	0	0	0	0	0	0	0	0	0	0	0	0	0	0	0	0	0	0	0	0	0	0	0	0	0	0	0	0	0	0	0	0	0	0
TCGA-B0-4841-01	Male	6.7	1:DECEASED	3.55	1:Recurred/Progressed	1	1	0	0	0	0	0	0	0	0	0	1	0	0	0	0	0	0	0	0	0	0	0	0	0	0	0	0	0	0	0	0	0	0	0	0	0	0	0	0	0	0	0	0
TCGA-B0-4842-01	Female	56.64	1:DECEASED	8.21	1:Recurred/Progressed	1	1	0	0	0	0	0	0	0	0	0	0	0	0	0	0	0	0	0	0	0	0	0	0	0	0	0	0	0	0	0	0	0	1	0	0	0	0	0	0	0	0	0	0
TCGA-B0-4843-01	Male	10.51	1:DECEASED			1		0	0	0	0	0	0	0	0	0	0	0	0	0	0	0	0	0	0	0	0	0	0	0	0	0	0	0	0	0	0	0	0	0	0	0	0	0	0	0	0	0	0
TCGA-B0-4844-01	Male	10.28	1:DECEASED	2.04	1:Recurred/Progressed	1	1	0	0	0	0	0	0	0	0	0	0	0	0	0	0	0	0	0	0	0	0	0	0	0	0	0	0	0	0	0	0	0	0	0	0	1	0	0	0	0	0	0	0
TCGA-B0-4845-01	Male	65.24	1:DECEASED	24.57	1:Recurred/Progressed	1	1	0	0	0	0	0	0	0	0	0	0	0	0	0	0	0	0	0	0	0	0	0	0	0	0	0	0	0	0	0	0	0	0	0	0	0	0	0	0	0	0	0	0
TCGA-B0-4846-01	Male	39.42	1:DECEASED	5.35	1:Recurred/Progressed	1	1	0	0	0	0	0	0	0	0	0	0	0	0	0	0	0	0	0	0	0	0	0	0	0	0	0	0	0	0	0	0	0	0	0	0	0	0	0	0	0	0	0	0
TCGA-B0-4847-01	Male	26.05	1:DECEASED			1		0	0	0	0	0	0	0	0	0	0	0	0	1	0	0	0	0	0	0	0	0	0	0	0	0	0	0	0	0	0	0	0	0	0	0	0	0	0	0	0	0	0
TCGA-B0-4848-01	Male	29.01	1:DECEASED	16.23	1:Recurred/Progressed	1	1	0	0	0	0	0	0	0	0	0	0	0	0	0	0	0	0	0	0	0	0	0	0	0	0	0	0	0	0	0	0	0	0	0	0	0	0	0	0	0	0	0	0
TCGA-B0-4849-01	Male	2.27	1:DECEASED	0.13	1:Recurred/Progressed	1	1	0	0	0	0	0	0	0	0	0	0	0	0	0	0	0	0	0	0	0	0	0	0	0	0	0	0	0	0	0	0	0	0	0	0	0	0	0	0	0	0	0	0
TCGA-B0-4852-01	Female	36.83	1:DECEASED	28.25	1:Recurred/Progressed	1	1	0	0	0	0	0	0	0	0	0	0	0	0	0	0	0	0	0	0	0	1	0	0	0	0	0	0	0	0	0	0	0	0	0	0	0	0	0	0	0	0	0	0
TCGA-B0-4945-01	Female	70.47	1:DECEASED			1		0	0	0	0	0	0	0	0	0	0	0	0	0	0	0	0	0	0	0	0	0	0	0	0	0	0	0	0	0	0	0	0	0	0	0	0	0	0	0	0	0	0
TCGA-B0-5075-01	Female	20.93	1:DECEASED			1		0	0	0	0	0	0	0	1	0	0	0	1	0	0	0	0	0	0	0	0	0	0	0	0	0	0	0	0	0	0	0	0	0	0	0	1	0	0	0	0	0	0
TCGA-B0-5077-01	Male	43.27	1:DECEASED			1		0	0	0	0	0	0	0	0	0	0	0	0	0	0	0	0	0	0	0	0	0	0	0	0	0	0	0	0	0	0	0	0	0	0	1	0	0	0	0	0	0	0
TCGA-B0-5080-01	Male	11.24	1:DECEASED	3.38	1:Recurred/Progressed	1	1	0	0	0	0	0	0	0	0	0	0	0	0	0	0	0	0	0	0	0	0	0	0	0	0	0	0	0	0	0	0	0	0	0	0	0	0	0	0	0	0	0	0
TCGA-B0-5081-01	Female	11.89	1:DECEASED	7	1:Recurred/Progressed	1	1	0	0	0	0	0	0	1	0	0	0	0	0	0	0	0	0	0	0	0	0	0	0	0	0	0	0	0	0	0	0	0	0	0	0	0	0	0	0	0	0	0	0
TCGA-B0-5083-01	Male	34.33	1:DECEASED			1		0	0	0	0	0	0	0	0	0	0	0	0	0	0	0	0	0	0	0	0	0	0	0	0	0	0	0	0	0	0	0	0	0	0	0	0	0	0	0	0	0	0
TCGA-B0-5084-01	Male	7.29	1:DECEASED	2.14	1:Recurred/Progressed	1	1	0	0	0	0	0	0	0	0	0	0	0	0	0	0	0	0	0	0	0	0	0	0	0	0	0	0	0	0	0	0	0	0	0	0	0	0	0	0	0	0	0	0
TCGA-B0-5085-01	Female	25.3	1:DECEASED			1		0	0	0	0	0	0	0	0	0	0	0	0	0	0	0	1	0	0	0	0	0	0	0	0	0	0	0	0	0	0	0	0	0	1	0	0	1	0	0	0	0	1
TCGA-B0-5088-01	Male	18.5	1:DECEASED			1		0	0	0	0	0	0	0	0	0	0	0	1	0	0	0	0	0	0	0	0	0	0	0	0	0	0	0	0	0	0	0	0	0	0	0	0	0	0	0	0	0	0
TCGA-B0-5092-01	Female	15.08	1:DECEASED			1		0	0	0	0	0	0	0	0	0	0	0	1	0	0	0	0	0	0	0	0	0	0	0	0	0	0	0	0	0	0	0	0	0	0	0	0	0	0	0	0	0	0
TCGA-B0-5094-01	Male	10.94	1:DECEASED	2.46	1:Recurred/Progressed	1	1	0	0	0	0	0	0	0	0	0	0	0	0	0	0	0	0	0	0	0	0	0	0	0	0	0	0	0	0	0	0	0	0	0	0	1	0	0	0	0	0	0	0
TCGA-B0-5095-01	Male	8.05	1:DECEASED			1		0	0	0	0	0	0	0	0	0	0	0	1	0	0	0	0	0	0	0	0	0	0	0	0	0	0	0	0	0	0	0	0	0	0	0	0	0	0	0	0	0	0
TCGA-B0-5096-01	Female	2.23	1:DECEASED			1		0	0	0	0	0	0	0	0	0	0	0	1	0	0	0	0	0	0	0	1	0	0	0	0	0	0	0	0	0	0	0	0	0	0	0	0	0	0	0	0	0	0
TCGA-B0-5097-01	Female	21.85	0:LIVING	11.79	1:Recurred/Progressed	0	1	0	0	1	0	0	0	0	0	0	0	0	1	0	0	0	0	0	0	0	0	0	0	0	0	0	0	0	0	0	0	0	0	0	0	0	0	0	0	0	0	0	0
TCGA-B0-5098-01	Female	52.04	1:DECEASED			1		0	0	0	0	0	0	0	0	0	0	0	0	0	0	0	0	1	0	0	0	0	0	0	0	0	0	0	1	0	0	0	0	0	0	0	0	0	0	0	0	0	0
TCGA-B0-5099-01	Female	15.93	1:DECEASED			1		0	0	0	0	0	0	0	0	0	0	0	0	0	0	0	0	0	1	0	0	0	0	0	0	0	0	0	0	0	0	0	0	0	0	0	0	0	0	0	0	0	0
TCGA-B0-5100-01	Male	62.84	1:DECEASED	46.85	1:Recurred/Progressed	1	1	0	0	0	0	0	0	0	0	0	0	0	0	0	0	0	0	0	0	0	0	0	0	0	0	0	0	0	0	0	0	0	0	0	0	0	0	0	0	0	0	0	0
TCGA-B0-5102-01	Female	90.8	1:DECEASED	89.82	1:Recurred/Progressed	1	1	0	0	0	0	0	0	0	0	0	0	0	0	0	0	0	0	0	0	0	0	0	0	0	0	0	0	0	1	0	0	0	0	0	0	0	0	0	0	0	0	0	0
TCGA-B0-5104-01	Female	90.41	1:DECEASED			1		0	0	0	0	0	0	0	0	0	0	0	0	0	0	0	0	0	0	0	0	0	0	0	0	0	0	0	0	0	0	0	0	0	0	0	0	0	0	0	0	0	0
TCGA-B0-5106-01	Male	52.5	1:DECEASED			1		0	0	0	0	0	0	0	0	0	0	0	0	0	0	0	0	0	0	0	0	0	0	0	0	0	0	0	0	0	0	0	0	0	0	1	0	0	0	0	0	0	0
TCGA-B0-5107-01	Female	30.45	1:DECEASED	18.04	1:Recurred/Progressed	1	1	0	0	0	0	0	0	0	0	0	0	0	1	0	0	0	0	0	0	0	0	1	0	0	0	0	0	0	0	0	0	0	0	0	0	0	0	0	0	0	0	0	0
TCGA-B0-5108-01	Male	58.54	0:LIVING	58.54	0:DiseaseFree	0	0	0	0	0	0	0	0	0	0	0	1	0	0	0	1	0	0	0	0	0	0	0	0	0	0	0	0	0	0	0	0	0	0	0	0	1	0	0	0	0	0	0	0
TCGA-B0-5109-01	Male	19.28	1:DECEASED	2.3	1:Recurred/Progressed	1	1	0	0	0	0	0	0	0	0	0	0	0	0	0	0	0	0	0	0	0	0	0	0	0	0	0	0	0	0	0	0	0	0	0	0	0	0	0	0	0	0	0	0
TCGA-B0-5110-01	Female	66	0:LIVING	66	0:DiseaseFree	0	0	0	0	0	0	0	0	0	0	0	0	0	0	0	0	0	0	0	0	0	0	0	0	0	1	0	0	0	1	0	0	0	0	0	0	0	0	0	0	0	0	0	0
TCGA-B0-5113-01	Female	38.6	0:LIVING	38.6	0:DiseaseFree	0	0	0	0	0	0	1	0	0	0	0	0	0	0	0	0	0	0	0	0	0	0	0	0	0	0	0	0	0	1	0	0	0	0	0	0	0	0	0	0	0	0	0	0
TCGA-B0-5115-01	Male	52.69	0:LIVING	2.46	1:Recurred/Progressed	0	1	0	0	0	0	0	0	0	0	0	0	0	0	0	0	0	0	0	0	0	0	0	0	0	0	0	0	0	0	0	0	0	0	0	0	0	0	0	0	0	0	0	0
TCGA-B0-5116-01	Male	41.85	0:LIVING	37.09	1:Recurred/Progressed	0	1	0	0	0	0	0	0	0	0	0	0	0	0	0	0	0	0	0	0	0	0	0	0	0	0	0	0	0	0	0	0	0	0	0	0	0	0	0	0	0	0	0	0
TCGA-B0-5117-01	Male	52.83	0:LIVING	52.83	0:DiseaseFree	0	0	0	0	0	0	0	0	0	0	0	0	0	0	0	0	0	0	0	0	0	0	0	0	0	0	0	0	0	0	0	0	0	0	0	0	0	0	0	0	0	0	0	0
TCGA-B0-5119-01	Female	50.99	0:LIVING	50.99	0:DiseaseFree	0	0	0	0	0	0	0	0	0	0	1	0	0	0	0	0	0	0	0	0	0	0	0	0	0	0	0	0	0	0	0	0	0	1	0	0	0	0	0	0	0	0	0	0
TCGA-B0-5120-01	Female	38.4	0:LIVING	38.4	0:DiseaseFree	0	0	0	0	0	0	0	0	0	0	0	0	0	0	0	0	0	0	0	0	0	0	0	0	0	0	0	0	0	0	0	0	0	0	0	0	0	0	0	0	0	0	0	0
TCGA-B0-5121-01	Male	48.78	0:LIVING	48.78	0:DiseaseFree	0	0	0	0	0	0	0	0	0	0	0	0	0	0	0	0	0	0	0	0	0	0	0	0	0	0	0	0	0	0	0	0	0	0	0	0	0	0	0	0	0	0	0	0
TCGA-B0-5399-01	Male	46.35	0:LIVING	46.35	0:DiseaseFree	0	0	0	0	0	0	0	0	0	0	0	0	0	0	0	0	0	0	0	0	0	0	0	0	0	0	0	0	0	0	0	0	0	0	0	0	0	0	0	0	0	0	0	0
TCGA-B0-5400-01	Female	56.93	0:LIVING	56.93	0:DiseaseFree	0	0	0	0	0	0	0	0	0	0	0	0	0	0	0	0	0	0	0	0	0	0	0	0	0	0	0	0	0	0	0	0	0	0	0	0	0	0	0	0	0	0	0	0
TCGA-B0-5402-01	Male	42.38	0:LIVING	14.75	1:Recurred/Progressed	0	1	0	0	0	0	0	0	0	0	0	0	0	0	0	0	0	0	0	0	0	0	0	0	0	0	0	0	0	0	0	0	0	0	0	0	0	0	0	0	0	0	0	0
TCGA-B0-5691-01	Female	112.71	0:LIVING	106.77	1:Recurred/Progressed	0	1	0	0	0	0	0	0	0	1	0	0	0	0	0	0	0	0	0	0	0	0	0	0	0	0	0	0	0	0	0	0	0	0	0	0	0	0	1	0	0	0	0	0
TCGA-B0-5692-01	Female	129.57	0:LIVING	129.57	0:DiseaseFree	0	0	0	0	0	0	0	0	0	0	0	0	0	0	0	0	0	0	0	0	0	0	0	0	0	0	0	0	0	0	0	0	0	0	0	0	0	0	0	0	0	0	0	0
TCGA-B0-5693-01	Female	133.84	0:LIVING	133.84	0:DiseaseFree	0	0	0	0	0	0	0	0	0	0	0	0	0	0	0	0	0	0	0	0	0	0	0	0	0	0	0	0	0	0	0	0	0	0	0	0	0	0	0	0	0	0	0	0
TCGA-B0-5694-01	Male	15.77	1:DECEASED	9.46	1:Recurred/Progressed	1	1	0	0	0	0	0	0	0	0	0	0	0	0	0	0	0	0	0	0	0	0	0	0	0	0	0	0	0	0	0	0	0	0	0	0	0	0	0	0	0	0	0	0
TCGA-B0-5695-01	Female	70.63	0:LIVING	70.63	0:DiseaseFree	0	0	0	0	0	0	0	0	0	0	0	0	0	0	0	0	0	0	0	0	1	0	0	0	0	0	0	0	0	0	0	0	0	0	0	0	0	0	0	0	0	0	0	0
TCGA-B0-5696-01	Male	85.71	0:LIVING	56.73	1:Recurred/Progressed	0	1	0	0	0	0	0	0	0	0	0	0	0	0	0	0	0	0	0	0	0	0	0	0	0	0	0	0	0	0	0	0	0	0	0	0	0	0	0	0	0	0	0	0
TCGA-B0-5697-01	Male	86.4	0:LIVING	86.4	0:DiseaseFree	0	0	0	0	0	0	0	0	0	0	0	0	0	0	0	0	0	0	0	0	0	0	0	0	0	0	0	0	0	0	0	0	0	0	0	0	0	0	0	0	0	0	0	0
TCGA-B0-5698-01	Male	119.28	0:LIVING	119.28	0:DiseaseFree	0	0	0	0	0	0	0	0	0	0	0	0	0	0	0	0	0	0	0	0	0	0	0	0	0	0	0	0	0	0	0	0	0	0	0	0	1	0	0	0	0	0	0	0
TCGA-B0-5699-01	Male	126.18	0:LIVING	3.09	1:Recurred/Progressed	0	1	0	0	0	0	0	0	0	0	0	0	0	1	0	0	0	0	0	0	0	0	0	0	0	0	0	0	0	0	0	0	0	0	0	0	0	0	0	0	0	0	0	0
TCGA-B0-5701-01	Male	80.85	0:LIVING	7.36	1:Recurred/Progressed	0	1	0	0	0	0	0	0	0	0	0	0	0	0	0	0	0	0	0	0	0	0	0	0	0	0	0	0	0	0	0	0	0	0	0	0	0	0	0	0	0	0	0	0
TCGA-B0-5702-01	Male	71.35	0:LIVING	71.35	0:DiseaseFree	0	0	0	0	0	0	0	0	0	0	0	0	0	0	0	0	0	0	0	0	0	0	0	0	0	0	0	0	1	0	0	0	0	0	0	0	0	0	0	0	0	0	0	0
TCGA-B0-5703-01	Male	73.78	0:LIVING	73.78	0:DiseaseFree	0	0	0	0	0	0	0	0	0	0	0	0	0	0	0	0	0	0	0	0	0	0	0	0	0	0	0	0	0	0	0	0	0	0	0	0	0	0	0	0	0	0	0	0
TCGA-B0-5705-01	Female	149.05	0:LIVING	27.66	1:Recurred/Progressed	0	1	0	0	0	0	0	0	0	0	0	0	0	0	0	0	0	0	0	0	0	0	0	0	0	0	0	0	0	0	0	0	0	0	0	0	0	0	0	0	0	0	0	0
TCGA-B0-5706-01	Male	105.29	0:LIVING	105.29	0:DiseaseFree	0	0	0	0	0	0	0	0	0	0	0	0	0	0	0	0	0	0	0	0	0	0	0	0	0	0	0	0	0	0	0	0	0	0	0	0	0	0	0	0	0	0	0	0
TCGA-B0-5707-01	Female	123	0:LIVING	123	0:DiseaseFree	0	0	0	0	0	0	0	0	0	0	0	0	0	0	0	0	0	0	0	0	0	0	0	0	0	0	0	0	0	0	0	0	0	0	0	0	0	0	0	0	0	0	0	0
TCGA-B0-5709-01	Female	130.55	0:LIVING	130.55	0:DiseaseFree	0	0	0	0	0	0	0	0	0	0	0	0	0	0	0	0	0	0	0	0	0	1	0	0	0	0	0	0	0	0	0	0	0	0	0	0	0	0	0	0	0	0	0	0
TCGA-B0-5710-01	Male	79.83	0:LIVING	47.54	1:Recurred/Progressed	0	1	0	0	0	0	0	0	0	0	0	0	0	0	0	0	0	0	0	0	0	0	0	0	0	0	0	0	0	0	0	0	0	0	0	0	0	0	0	0	0	0	0	0
TCGA-B0-5711-01	Male	131.04	0:LIVING	123.72	1:Recurred/Progressed	0	1	0	0	0	0	0	0	0	0	0	0	0	0	0	0	0	0	0	0	0	0	0	0	0	0	0	0	0	0	0	0	0	0	0	0	0	0	0	0	0	0	0	0
TCGA-B0-5712-01	Female	89.42	0:LIVING	23.82	1:Recurred/Progressed	0	1	0	0	0	0	0	0	0	0	0	0	0	0	0	0	0	0	0	0	0	0	0	0	0	0	0	0	0	0	0	0	0	0	0	0	0	0	0	0	0	0	0	0
TCGA-B0-5713-01	Female	91.39	0:LIVING	91.39	0:DiseaseFree	0	0	0	0	0	0	0	0	0	0	0	0	0	0	0	0	0	0	0	0	0	0	0	0	0	0	0	0	0	0	0	0	0	0	0	0	0	0	0	1	1	0	0	0
TCGA-B0-5812-01	Male	125.95	0:LIVING	125.95	0:DiseaseFree	0	0	0	0	0	0	0	0	0	0	0	0	0	0	0	0	0	0	0	0	0	0	0	0	0	0	0	0	0	0	0	0	0	0	0	0	0	0	0	0	0	0	0	0
TCGA-B2-3923-01	Male	32.59	0:LIVING	32.59	0:DiseaseFree	0	0	0	0	0	0	0	0	0	0	0	0	0	0	0	0	0	0	0	0	0	0	0	0	0	0	0	0	0	0	0	0	0	0	0	0	0	0	0	0	0	0	0	0
TCGA-B2-3924-01	Male	35.87	0:LIVING	35.87	0:DiseaseFree	0	0	0	0	0	0	0	0	0	0	0	0	0	0	0	0	0	0	0	0	0	0	0	0	0	0	0	0	0	0	0	0	0	0	0	0	0	0	0	0	0	0	0	0
TCGA-B2-4098-01	Female	1.68	1:DECEASED			1		0	0	0	0	0	0	0	0	0	0	0	0	0	0	0	0	0	0	0	0	0	0	0	0	0	0	0	0	0	0	0	0	0	0	0	1	0	0	0	0	0	0
TCGA-B2-4099-01	Male	31.93	0:LIVING	31.93	0:DiseaseFree	0	0	0	0	0	0	0	0	0	0	0	0	0	0	0	0	0	0	0	0	0	0	0	0	0	0	0	0	0	0	0	0	0	0	0	0	0	0	0	0	0	0	0	0
TCGA-B2-4101-01	Male	21.29	0:LIVING	21.29	0:DiseaseFree	0	0	0	0	0	0	0	0	0	0	0	0	0	0	0	0	0	0	0	0	0	0	0	0	0	0	0	0	0	0	0	0	0	0	0	0	0	0	0	0	0	0	0	0
TCGA-B2-5633-01	Male	31.64	0:LIVING	31.64	0:DiseaseFree	0	0	0	0	0	0	0	0	0	0	0	0	0	0	0	0	0	0	0	0	0	0	0	0	0	0	0	0	0	0	0	0	0	0	0	0	0	0	0	0	0	0	0	0
TCGA-B2-5635-01	Male	24.8	0:LIVING	24.8	0:DiseaseFree	0	0	0	0	0	0	0	0	0	0	0	0	0	0	0	0	0	0	0	0	0	0	0	0	0	0	0	0	0	0	0	0	0	0	0	0	0	0	0	0	0	0	0	0
TCGA-B2-5641-01	Male	21.55	0:LIVING	21.55	0:DiseaseFree	0	0	0	0	0	0	0	0	0	0	0	0	0	0	0	0	0	0	0	0	0	0	0	0	0	0	0	0	0	0	0	0	0	0	0	0	1	0	0	0	0	0	0	0
TCGA-B4-5377-01	Female	11.99	0:LIVING	11.99	0:DiseaseFree	0	0	0	0	0	0	0	0	0	0	0	0	0	0	0	0	0	0	0	0	0	0	0	0	0	0	0	0	0	0	0	0	0	0	0	0	0	0	0	0	0	0	0	0
TCGA-B4-5832-01	Male	5.09	0:LIVING	5.09	0:DiseaseFree	0	0	0	0	0	0	0	0	0	0	0	0	0	0	0	0	0	0	0	0	0	0	0	0	0	0	0	0	0	0	0	0	0	0	0	0	0	0	0	0	0	0	0	0
TCGA-B4-5834-01	Male	1.25	0:LIVING	1.25	0:DiseaseFree	0	0	0	0	0	0	0	0	0	0	0	0	0	0	0	0	0	0	0	0	0	0	0	0	0	0	0	0	0	0	0	0	0	0	0	0	0	0	0	0	0	0	0	0
TCGA-B4-5835-01	Female	0.53	0:LIVING	0.53	0:DiseaseFree	0	0	0	0	0	0	1	0	0	0	0	0	0	0	0	0	0	0	1	0	0	0	0	0	0	0	0	0	0	0	0	0	0	0	0	0	0	0	0	0	0	0	0	0
TCGA-B4-5836-01	Female	4.63	0:LIVING	4.63	0:DiseaseFree	0	0	0	0	0	0	0	0	0	0	1	0	0	0	0	0	0	0	0	0	0	0	0	0	0	0	0	0	0	0	0	0	0	0	0	0	0	0	0	0	0	0	0	0
TCGA-B4-5838-01	Male	5.45	0:LIVING	5.45	0:DiseaseFree	0	0	0	0	0	1	0	0	0	0	0	0	0	1	0	0	0	0	1	0	0	0	0	0	0	0	0	0	0	0	0	0	0	0	0	0	0	0	0	0	0	0	0	0
TCGA-B4-5843-01	Male	0.36	0:LIVING	0.36	0:DiseaseFree	0	0	0	0	0	0	0	0	0	0	0	0	0	0	0	0	0	0	0	0	0	0	0	0	0	0	0	0	0	0	0	0	0	0	0	0	0	0	0	0	0	0	0	0
TCGA-B4-5844-01	Female	0.23	0:LIVING	0.23	0:DiseaseFree	0	0	0	0	0	0	0	0	0	0	0	0	0	0	0	0	0	0	0	0	0	0	0	0	0	0	0	0	0	0	0	0	0	0	0	0	0	0	0	0	0	0	0	0
TCGA-B8-4143-01	Female	23.29	1:DECEASED			1		0	0	0	0	0	0	0	1	0	0	0	1	0	0	0	0	0	0	0	0	0	0	1	0	0	0	0	0	0	0	0	0	0	0	0	0	0	0	0	0	0	0
TCGA-B8-4146-01	Female	16.79	0:LIVING	16.79	0:DiseaseFree	0	0	0	0	0	0	0	0	0	0	0	0	0	0	0	0	0	0	0	0	1	0	1	0	0	0	0	0	0	0	0	0	0	0	0	0	0	0	0	0	0	0	0	0
TCGA-B8-4148-01	Female	49.93	0:LIVING	49.93	0:DiseaseFree	0	0	0	0	0	0	0	0	0	0	0	0	0	0	0	0	0	0	0	0	0	0	0	0	0	0	0	0	0	0	0	0	0	0	0	0	0	0	0	0	0	0	0	0
TCGA-B8-4151-01	Female	42.67	0:LIVING	42.67	0:DiseaseFree	0	0	0	0	0	0	0	0	0	0	0	0	0	1	0	0	0	0	0	0	0	0	0	0	0	0	0	0	0	0	0	0	0	0	0	0	0	0	0	0	0	0	0	0
TCGA-B8-4153-01	Male	25.03	0:LIVING	7.33	1:Recurred/Progressed	0	1	0	0	0	0	0	0	0	0	0	0	0	0	0	0	0	0	0	0	0	0	0	0	0	0	0	0	0	0	0	0	0	0	0	0	0	0	0	0	0	0	0	0
TCGA-B8-4154-01	Female	45.34	0:LIVING	45.34	0:DiseaseFree	0	0	0	1	0	0	0	0	0	0	0	0	0	0	0	0	0	0	0	0	0	0	0	0	0	0	0	0	0	0	0	0	0	0	0	0	0	0	0	0	0	0	0	0
TCGA-B8-4619-01	Male	17.18	0:LIVING	17.18	0:DiseaseFree	0	0	0	0	0	0	0	0	0	0	0	0	0	0	0	0	0	0	0	0	0	0	0	0	0	0	0	0	0	0	0	0	0	0	0	0	0	0	0	0	0	0	0	0
TCGA-B8-4620-01	Female	25.53	0:LIVING	19.84	1:Recurred/Progressed	0	1	0	0	0	0	0	0	0	0	0	0	0	0	0	0	0	0	0	0	0	0	0	0	0	0	0	0	0	0	0	0	0	0	0	0	0	0	0	0	0	0	0	0
TCGA-B8-4621-01	Male	25.89	0:LIVING	25.89	0:DiseaseFree	0	0	0	0	0	0	0	0	0	0	0	0	0	0	0	0	0	0	0	0	0	0	0	0	0	0	0	0	0	0	0	0	0	0	0	0	0	0	0	0	0	0	0	0
TCGA-B8-4622-01	Male	50.1	0:LIVING	40.31	1:Recurred/Progressed	0	1	0	0	0	0	0	0	0	0	0	0	0	0	0	0	0	0	0	0	0	0	0	0	0	0	0	0	0	0	0	0	0	0	0	0	0	0	0	0	0	0	0	0
TCGA-B8-5158-01	Male	40.01	0:LIVING	40.01	0:DiseaseFree	0	0	0	0	0	0	0	0	0	0	0	0	0	0	0	0	0	0	0	0	0	0	0	0	0	0	0	0	0	0	0	0	0	0	0	0	0	0	0	0	0	0	0	0
TCGA-B8-5159-01	Female	23.72	0:LIVING	23.72	0:DiseaseFree	0	0	0	0	0	0	0	1	0	0	0	0	0	0	0	0	0	0	0	0	0	0	0	0	0	0	0	0	0	0	0	0	0	0	0	0	0	0	0	0	0	0	0	0
TCGA-B8-5162-01	Male	1.18	0:LIVING	1.18	0:DiseaseFree	0	0	0	0	0	0	0	0	0	0	0	0	0	0	0	0	0	0	0	0	0	0	0	0	0	0	0	0	0	0	0	0	0	0	0	0	0	0	0	0	0	0	0	0
TCGA-B8-5163-01	Female	27	0:LIVING	27	0:DiseaseFree	0	0	0	0	0	0	0	0	0	0	0	0	0	0	0	0	0	0	0	0	0	0	0	0	0	0	0	0	0	0	0	0	0	0	0	0	0	0	0	0	0	0	0	0
TCGA-B8-5164-01	Male	0.85	0:LIVING	0.85	0:DiseaseFree	0	0	0	0	0	0	0	0	0	0	0	0	0	0	0	0	0	0	0	0	0	0	0	0	0	0	0	0	0	0	0	0	0	0	0	0	0	0	0	0	0	0	0	0
TCGA-B8-5165-01	Male	24.21	0:LIVING	24.21	0:DiseaseFree	0	0	0	0	0	0	0	0	0	0	0	0	0	0	0	0	0	0	0	0	0	0	0	0	0	0	0	0	0	0	0	0	0	0	0	0	0	0	0	0	0	0	0	0
TCGA-B8-5545-01	Male	50.1	0:LIVING	50.1	0:DiseaseFree	0	0	0	0	0	0	0	0	0	0	0	0	0	0	0	0	0	0	0	0	0	0	0	0	0	0	0	0	0	0	0	0	0	0	0	0	0	0	0	0	0	0	0	0
TCGA-B8-5546-01	Female	16.59	0:LIVING	16.59	0:DiseaseFree	0	0	0	0	0	0	0	0	0	0	0	0	0	0	0	0	0	0	0	0	0	0	0	0	0	0	0	0	0	0	0	0	0	0	0	0	0	0	0	0	0	0	0	0
TCGA-B8-5549-01	Male	6.37	0:LIVING	6.37	0:DiseaseFree	0	0	0	0	0	0	0	0	0	0	0	0	0	0	0	0	0	0	0	0	0	0	0	0	0	0	0	0	0	0	0	0	0	0	0	0	0	0	0	0	0	0	0	0
TCGA-B8-5550-01	Male	48.49	0:LIVING	22.8	1:Recurred/Progressed	0	1	0	0	0	0	0	0	0	0	0	0	0	0	1	0	0	0	0	0	0	0	0	0	0	0	0	0	0	0	0	0	0	0	0	0	0	0	0	0	0	0	0	0
TCGA-B8-5551-01	Female	0.53	0:LIVING	0.53	0:DiseaseFree	0	0	0	0	0	1	0	0	0	0	0	0	0	1	0	0	0	0	0	0	0	0	0	0	0	0	0	0	0	0	0	0	0	0	0	0	0	0	0	0	0	0	0	0
TCGA-B8-5552-01	Female	34.36	0:LIVING	34.36	0:DiseaseFree	0	0	0	0	0	0	0	0	0	0	0	0	0	0	0	0	0	0	0	0	0	0	0	0	0	0	0	0	0	0	0	0	1	0	0	0	0	0	0	0	0	0	0	0
TCGA-B8-5553-01	Female	14.29	0:LIVING	14.29	0:DiseaseFree	0	0	0	0	0	0	0	0	0	0	0	0	0	0	0	0	0	0	0	0	0	0	0	0	0	0	0	0	0	0	0	0	0	0	0	0	0	0	0	0	0	0	0	0
TCGA-BP-4158-01	Male	110.94	0:LIVING	110.94	0:DiseaseFree	0	0	0	0	0	0	0	0	0	0	0	0	0	0	0	0	0	0	0	0	0	0	0	0	0	0	0	0	0	0	0	0	0	0	0	0	0	0	0	0	0	0	0	0
TCGA-BP-4159-01	Male	85.45	1:DECEASED	77.27	1:Recurred/Progressed	1	1	0	0	0	0	0	0	0	0	0	0	0	0	0	0	0	0	0	0	0	0	0	0	0	0	0	0	0	0	0	0	0	0	0	0	1	0	0	0	0	0	0	0
TCGA-BP-4160-01	Male	94.65	0:LIVING	94.65	0:DiseaseFree	0	0	0	0	0	0	0	0	0	0	0	0	0	0	0	0	0	0	0	0	0	0	0	0	0	0	0	0	0	0	0	0	0	0	0	0	0	0	0	0	0	0	0	0
TCGA-BP-4161-01	Male	90.21	0:LIVING	88.21	1:Recurred/Progressed	0	1	0	0	0	0	0	0	0	0	0	0	0	0	0	0	0	0	0	0	0	0	0	0	0	0	0	0	0	0	0	0	0	0	0	0	0	0	0	0	0	0	0	0
TCGA-BP-4162-01	Female	100.99	0:LIVING	100.99	0:DiseaseFree	0	0	0	0	0	0	0	0	0	0	0	0	1	0	0	0	0	0	0	0	0	0	0	0	0	0	0	0	0	0	0	0	0	0	0	0	0	0	0	0	0	0	0	0
TCGA-BP-4163-01	Female	93.27	0:LIVING	93.27	0:DiseaseFree	0	0	0	0	0	0	0	0	0	0	0	0	0	1	0	0	0	0	0	0	0	0	0	0	0	0	0	0	0	0	0	0	0	0	0	0	0	0	0	0	0	0	0	0
TCGA-BP-4164-01	Female	32.59	1:DECEASED			1		0	0	0	0	0	0	0	0	0	0	0	0	0	0	0	0	0	0	0	0	0	0	0	0	1	0	0	0	0	0	0	0	0	1	0	0	0	0	0	0	0	0
TCGA-BP-4165-01	Female	99.77	0:LIVING	60.38	1:Recurred/Progressed	0	1	0	0	0	0	0	0	0	0	0	0	0	0	0	0	0	0	0	0	0	0	0	0	0	0	0	0	0	0	0	0	0	0	0	0	0	0	0	0	0	0	0	0
TCGA-BP-4166-01	Male	0.43	0:LIVING	0.43	0:DiseaseFree	0	0	0	0	0	0	0	0	0	0	0	0	0	0	0	0	0	0	0	0	0	0	0	0	0	0	0	0	0	0	0	0	0	0	0	0	0	0	0	0	0	0	0	0
TCGA-BP-4167-01	Male	89.29	0:LIVING	89.29	0:DiseaseFree	0	0	0	0	0	0	0	0	0	0	0	0	0	0	0	0	0	0	1	0	0	0	0	0	0	0	0	0	0	0	0	0	0	0	0	0	0	0	0	0	0	0	0	0
TCGA-BP-4169-01	Female	23.03	1:DECEASED	2.56	1:Recurred/Progressed	1	1	0	0	0	0	0	0	0	0	0	0	0	0	0	0	0	0	0	0	0	0	0	0	0	0	0	0	0	0	0	0	0	0	0	0	0	0	0	0	0	0	0	0
TCGA-BP-4170-01	Female	76.97	1:DECEASED			1		0	0	0	0	0	0	0	0	0	0	0	0	0	0	0	0	0	0	0	0	0	0	0	0	0	0	0	0	0	0	0	0	0	0	0	0	0	0	0	0	0	0
TCGA-BP-4173-01	Male	62.19	0:LIVING	62.19	0:DiseaseFree	0	0	0	0	0	0	0	0	0	0	0	0	0	0	0	0	0	0	0	0	0	0	0	0	0	0	0	0	0	0	0	0	0	0	0	0	0	0	0	0	0	0	0	0
TCGA-BP-4174-01	Male	61.73	0:LIVING	61.73	0:DiseaseFree	0	0	0	0	0	0	0	0	0	0	0	0	0	0	0	0	0	0	0	0	0	0	0	0	0	0	0	0	0	0	0	0	0	0	0	0	0	0	0	0	0	0	1	0
TCGA-BP-4176-01	Male	64.22	0:LIVING	64.22	0:DiseaseFree	0	0	0	0	0	0	0	0	0	0	0	0	0	0	0	0	0	0	0	0	0	0	0	0	0	0	0	0	0	0	0	0	0	0	0	0	0	0	0	0	0	0	0	0
TCGA-BP-4177-01	Male	54.86	0:LIVING	54.86	0:DiseaseFree	0	0	0	0	0	0	0	0	0	0	0	0	0	0	0	0	0	0	0	0	0	0	0	0	0	0	0	0	0	0	0	0	0	0	0	0	0	0	0	0	0	0	0	0
TCGA-BP-4326-01	Female	53.38	1:DECEASED	31.47	1:Recurred/Progressed	1	1	0	0	0	0	0	0	0	0	0	0	0	0	0	0	0	0	0	0	0	0	0	1	0	0	0	0	0	0	0	0	0	0	0	0	0	0	0	0	0	0	0	0
TCGA-BP-4329-01	Male	27.76	1:DECEASED	23	1:Recurred/Progressed	1	1	0	0	0	0	0	0	0	0	0	0	0	0	0	0	0	0	0	0	0	0	0	0	0	0	0	0	0	0	0	0	0	0	0	0	0	0	0	0	0	0	0	0
TCGA-BP-4330-01	Female	62.02	0:LIVING	62.02	0:DiseaseFree	0	0	0	0	0	0	0	0	0	0	0	0	0	0	0	0	0	0	0	0	0	0	0	0	0	0	0	0	0	0	0	0	0	0	0	0	0	0	0	0	0	0	0	0
TCGA-BP-4331-01	Male	80.62	1:DECEASED			1		0	0	0	0	0	0	0	0	0	0	0	0	0	0	0	0	0	0	0	0	0	0	0	0	0	0	0	0	0	0	0	0	0	0	0	0	0	0	0	0	0	0
TCGA-BP-4337-01	Female	0.07	1:DECEASED			1		0	0	1	0	0	0	0	0	0	0	0	1	0	0	0	0	0	0	0	0	0	0	0	0	0	0	0	0	0	0	0	0	0	0	0	0	0	0	0	0	0	0
TCGA-BP-4338-01	Male	93.92	0:LIVING	84.49	1:Recurred/Progressed	0	1	0	0	0	0	0	0	0	0	0	0	0	0	0	0	0	0	1	0	0	0	0	0	0	0	0	0	0	0	0	0	0	0	0	0	0	0	0	0	0	0	0	0
TCGA-BP-4340-01	Female	18.46	1:DECEASED			1		0	0	0	0	0	0	0	0	0	0	0	0	0	0	0	0	0	0	0	0	0	0	0	0	0	0	0	0	0	0	0	0	0	0	0	0	0	0	0	0	0	0
TCGA-BP-4341-01	Male	52.2	1:DECEASED			1		0	0	0	0	0	0	0	0	0	0	0	0	0	0	0	0	0	0	0	0	0	0	0	0	0	0	0	0	0	0	0	0	0	0	0	0	0	0	0	0	0	0
TCGA-BP-4342-01	Male	74.11	1:DECEASED	7.88	1:Recurred/Progressed	1	1	0	0	0	0	0	0	0	0	0	0	0	0	0	0	0	0	0	0	0	0	0	0	0	0	0	0	0	0	0	0	0	0	0	0	0	0	0	0	0	0	0	0
TCGA-BP-4343-01	Male	62.81	1:DECEASED	61.63	1:Recurred/Progressed	1	1	0	0	0	0	0	0	0	0	0	0	0	0	0	0	0	0	0	0	0	0	0	0	0	0	0	0	0	0	0	0	0	0	0	0	0	0	0	0	0	0	0	0
TCGA-BP-4345-01	Male	49.8	0:LIVING	49.8	0:DiseaseFree	0	0	0	0	0	0	0	0	0	0	0	0	0	0	0	0	0	0	0	0	0	0	0	0	0	0	0	0	0	0	0	0	0	0	0	0	0	0	0	0	0	0	0	0
TCGA-BP-4346-01	Male	49.05	1:DECEASED			1		0	0	0	0	0	0	0	0	0	0	0	0	0	0	0	0	0	0	0	0	0	0	0	0	0	0	0	0	0	0	0	0	0	0	0	0	0	0	0	0	0	0
TCGA-BP-4347-01	Male	44.91	0:LIVING	44.91	0:DiseaseFree	0	0	0	0	0	0	0	0	0	0	0	0	0	0	0	0	0	0	0	0	0	0	0	0	0	0	0	0	0	0	0	0	0	0	0	0	0	0	0	0	0	0	0	0
TCGA-BP-4349-01	Female	12.22	0:LIVING	12.22	0:DiseaseFree	0	0	0	0	0	0	0	0	0	0	0	0	0	0	0	0	0	0	0	0	0	0	0	0	0	0	0	0	0	0	0	0	0	0	0	0	0	0	0	0	0	0	0	0
TCGA-BP-4351-01	Female	31.87	0:LIVING	28.68	1:Recurred/Progressed	0	1	0	0	0	0	0	0	0	0	0	0	0	0	0	0	0	0	0	0	0	0	0	0	0	0	0	0	0	0	0	0	0	0	0	0	1	0	0	0	0	1	0	0
TCGA-BP-4352-01	Female	11.3	1:DECEASED	8.71	1:Recurred/Progressed	1	1	0	0	0	0	0	0	0	0	0	0	0	1	0	0	0	0	0	0	0	0	0	0	0	0	0	0	0	0	0	0	0	0	0	0	0	0	0	0	0	0	0	0
TCGA-BP-4354-01	Male	33.97	1:DECEASED	22.5	1:Recurred/Progressed	1	1	0	0	0	0	0	0	0	0	0	0	0	0	0	0	0	0	0	0	0	0	0	0	0	0	0	0	0	1	0	0	0	0	0	0	0	0	0	0	0	0	0	0
TCGA-BP-4355-01	Female	31.31	1:DECEASED			1		0	0	0	0	0	0	0	0	0	0	0	0	0	0	0	0	0	0	0	0	0	0	0	0	0	0	0	0	0	0	0	0	0	0	0	0	0	0	0	0	0	0
TCGA-BP-4756-01	Female	12.29	0:LIVING	12.29	0:DiseaseFree	0	0	0	0	0	0	0	0	0	0	0	0	0	0	0	0	0	0	0	0	0	0	0	0	0	0	0	0	0	0	0	0	0	0	0	0	0	0	0	0	0	0	0	0
TCGA-BP-4758-01	Male	72.54	0:LIVING	72.54	0:DiseaseFree	0	0	0	0	0	0	0	0	0	0	0	0	0	0	0	0	0	0	0	0	0	0	0	0	0	0	0	0	0	0	0	0	0	0	0	0	0	0	0	0	0	0	0	0
TCGA-BP-4759-01	Male	77.92	0:LIVING	77.92	0:DiseaseFree	0	0	0	0	0	0	0	0	0	0	0	0	0	0	0	0	0	0	0	0	0	0	0	0	0	0	0	0	0	0	0	0	0	0	0	0	0	0	0	0	0	0	0	0
TCGA-BP-4760-01	Male	77.56	0:LIVING	47.86	1:Recurred/Progressed	0	1	0	0	0	0	0	0	0	0	0	0	0	0	0	0	0	0	0	0	0	0	0	0	0	0	0	0	0	0	0	0	0	0	0	0	0	0	0	0	0	0	0	0
TCGA-BP-4761-01	Male	5.98	0:LIVING	5.98	0:DiseaseFree	0	0	0	0	0	0	0	0	0	0	0	0	0	0	0	0	0	0	0	0	0	0	0	0	0	0	0	0	0	0	0	0	0	0	0	0	0	0	0	0	0	0	0	0
TCGA-BP-4762-01	Male	44.12	1:DECEASED			1		0	0	0	0	0	0	0	0	0	0	0	0	0	0	0	0	0	0	0	0	0	0	0	0	0	0	0	0	0	0	0	0	0	0	0	0	0	0	0	0	0	0
TCGA-BP-4763-01	Female	41.72	1:DECEASED			1		0	0	0	0	0	0	0	0	0	0	0	0	0	0	0	0	0	0	0	0	0	0	0	0	0	0	0	0	0	0	0	0	0	0	0	0	0	0	0	0	0	0
TCGA-BP-4765-01	Male	71.75	0:LIVING	71.75	0:DiseaseFree	0	0	0	0	0	0	0	0	0	0	0	0	0	0	0	0	0	0	0	0	0	0	0	0	0	0	0	0	0	0	0	0	0	0	0	0	0	0	0	0	0	0	0	0
TCGA-BP-4766-01	Female	48.03	0:LIVING	48.03	0:DiseaseFree	0	0	0	0	0	0	0	0	0	0	0	0	0	0	0	0	0	0	0	0	0	0	0	0	0	0	0	0	0	0	1	0	0	0	0	0	0	0	0	0	0	0	0	0
TCGA-BP-4768-01	Female	13.14	0:LIVING	13.14	0:DiseaseFree	0	0	0	0	0	0	0	0	0	0	0	0	0	0	0	0	0	0	0	0	0	0	0	0	0	0	0	0	0	0	0	0	0	0	0	0	0	0	0	0	0	0	0	0
TCGA-BP-4770-01	Female	10.81	1:DECEASED	6.83	1:Recurred/Progressed	1	1	0	0	0	0	0	0	0	0	0	0	0	0	0	0	0	0	0	0	0	0	0	0	1	0	0	0	0	0	0	0	0	0	0	0	0	0	0	0	0	0	0	0
TCGA-BP-4771-01	Male	5.32	1:DECEASED	3.61	1:Recurred/Progressed	1	1	0	0	0	0	0	0	0	0	0	0	0	0	0	0	0	0	0	0	0	0	0	0	0	0	0	0	0	0	0	0	0	0	0	0	0	0	0	0	0	0	0	0
TCGA-BP-4774-01	Female	61.93	0:LIVING	61.93	0:DiseaseFree	0	0	0	0	0	0	0	0	0	0	0	0	0	0	0	0	0	1	0	0	0	0	0	0	0	0	0	0	0	0	0	0	0	0	0	0	0	0	0	1	0	0	0	0
TCGA-BP-4775-01	Female	60.55	0:LIVING	60.55	0:DiseaseFree	0	0	0	0	0	0	0	0	0	0	0	0	0	0	0	0	0	0	0	0	0	0	0	0	0	0	0	0	0	0	0	0	0	0	0	0	0	0	0	0	0	0	0	0
TCGA-BP-4777-01	Male	56.87	0:LIVING	56.87	0:DiseaseFree	0	0	0	0	0	0	0	0	0	0	0	0	0	0	0	0	0	0	0	0	0	0	0	0	0	0	0	0	0	0	0	0	0	0	0	0	0	0	0	0	0	0	0	0
TCGA-BP-4781-01	Male	68.33	0:LIVING	68.33	0:DiseaseFree	0	0	0	0	0	0	0	0	0	0	0	0	0	0	0	0	0	0	0	0	0	0	0	0	0	0	0	0	0	0	0	0	0	0	0	0	0	0	0	0	0	0	0	0
TCGA-BP-4782-01	Female	11.63	0:LIVING	11.63	0:DiseaseFree	0	0	0	0	0	1	0	0	0	0	0	0	0	0	0	0	0	0	0	0	0	0	0	0	0	0	0	0	0	0	0	0	0	0	0	0	0	0	0	0	0	0	0	0
TCGA-BP-4787-01	Female	15.77	1:DECEASED	14.49	1:Recurred/Progressed	1	1	1	0	0	0	0	0	0	0	0	0	0	0	0	0	0	0	0	0	0	0	0	0	0	0	0	0	0	0	0	0	0	0	0	0	0	0	0	0	0	0	0	0
TCGA-BP-4789-01	Male	48.92	0:LIVING	48.92	0:DiseaseFree	0	0	0	0	0	0	0	0	0	0	0	0	0	0	0	0	0	0	0	0	0	0	0	0	0	0	0	0	0	0	0	0	0	0	0	0	0	0	0	0	0	0	0	0
TCGA-BP-4790-01	Male	36.5	1:DECEASED			1		0	0	0	0	0	0	0	0	0	0	0	0	0	0	0	0	0	0	0	0	0	0	0	0	0	0	0	0	0	0	0	0	0	0	0	0	0	0	0	0	0	0
TCGA-BP-4795-01	Female	20.37	0:LIVING	20.37	0:DiseaseFree	0	0	0	0	0	0	0	0	0	0	0	0	0	0	0	0	0	0	0	0	0	0	0	0	0	0	0	0	0	0	0	0	0	0	0	0	0	0	0	0	0	0	0	0
TCGA-BP-4797-01	Male	36.37	0:LIVING	36.37	0:DiseaseFree	0	0	0	0	0	0	0	0	0	0	0	0	0	0	0	0	0	0	0	0	0	0	0	0	0	0	0	0	0	0	0	0	0	0	0	0	0	0	0	0	0	0	1	0
TCGA-BP-4798-01	Male	10.97	1:DECEASED			1		0	0	0	0	0	0	0	0	0	0	0	0	0	0	0	0	0	0	0	0	0	0	0	0	0	0	0	0	0	0	0	0	0	0	0	0	0	0	0	0	0	0
TCGA-BP-4799-01	Male	37.22	1:DECEASED	11.56	1:Recurred/Progressed	1	1	0	0	0	0	0	0	0	0	0	0	0	0	0	0	0	0	0	0	0	0	0	0	0	0	0	0	0	0	0	0	0	0	0	0	0	0	0	0	0	0	0	0
TCGA-BP-4801-01	Male	36.93	0:LIVING	36.93	0:DiseaseFree	0	0	0	0	0	0	0	0	0	0	0	0	0	0	0	0	0	0	0	0	0	0	0	0	0	0	0	0	0	0	0	0	0	0	0	0	0	0	0	0	0	0	0	0
TCGA-BP-4803-01	Male	6.7	0:LIVING	6.7	0:DiseaseFree	0	0	0	0	0	0	0	0	0	0	0	0	0	0	0	0	0	0	0	0	0	0	0	0	0	0	0	0	0	0	0	0	0	0	0	0	0	0	0	0	0	0	0	0
TCGA-BP-4804-01	Male	47.93	0:LIVING	41.72	1:Recurred/Progressed	0	1	0	0	0	0	0	0	0	0	0	0	0	0	0	0	0	0	0	0	0	0	0	0	0	0	0	0	0	0	0	0	0	0	0	0	0	0	0	0	0	0	0	0
TCGA-BP-4807-01	Male	6.93	0:LIVING	6.93	0:DiseaseFree	0	0	0	0	0	0	0	0	0	0	0	0	0	0	0	0	0	0	0	0	0	0	0	0	0	0	0	0	0	0	0	0	0	0	0	0	0	0	0	0	0	0	0	0
TCGA-BP-4960-01	Male	71.35	0:LIVING	71.35	0:DiseaseFree	0	0	0	0	0	0	0	0	0	0	0	0	0	0	0	0	0	0	0	0	0	0	0	0	0	0	0	0	0	0	0	0	0	0	0	0	0	0	0	0	0	0	0	0
TCGA-BP-4961-01	Male	63.57	0:LIVING	63.57	0:DiseaseFree	0	0	0	0	0	0	0	0	0	0	0	0	0	0	0	0	0	0	0	0	0	0	0	0	0	0	0	0	0	0	0	0	0	0	0	0	0	0	0	0	0	0	0	0
TCGA-BP-4962-01	Male	58.64	0:LIVING	58.64	0:DiseaseFree	0	0	0	0	0	0	0	0	0	0	0	0	0	1	0	0	0	0	0	0	0	0	0	0	0	0	0	0	0	0	0	0	0	0	0	0	0	0	0	0	0	0	0	0
TCGA-BP-4963-01	Male	60.25	0:LIVING	60.25	0:DiseaseFree	0	0	0	0	0	0	0	0	0	0	0	0	0	0	0	1	0	0	0	0	0	0	0	0	0	0	0	0	0	0	0	0	0	0	0	0	0	0	0	0	0	0	0	0
TCGA-BP-4964-01	Female	61.17	0:LIVING	61.17	0:DiseaseFree	0	0	0	0	0	0	0	0	0	0	0	0	0	0	0	0	0	0	0	0	0	0	0	0	0	0	0	0	0	0	0	0	0	0	0	0	0	0	0	0	0	0	0	0
TCGA-BP-4965-01	Male	61.47	0:LIVING	61.47	0:DiseaseFree	0	0	0	0	0	0	0	0	0	0	0	0	0	0	0	0	0	0	0	0	0	0	0	0	0	0	0	0	0	0	0	0	0	0	0	0	0	0	0	0	0	0	0	0
TCGA-BP-4967-01	Male	6.73	0:LIVING	6.73	0:DiseaseFree	0	0	0	0	0	0	0	0	0	0	0	0	0	0	0	0	0	0	0	0	0	0	0	0	0	0	0	0	0	0	0	0	0	0	0	0	0	0	0	0	0	0	0	0
TCGA-BP-4968-01	Male	57.36	0:LIVING	57.36	0:DiseaseFree	0	0	0	0	0	0	0	0	0	0	0	0	0	0	0	0	0	0	0	0	0	0	0	0	0	0	0	0	0	0	0	0	0	0	0	0	0	0	0	0	0	0	0	0
TCGA-BP-4970-01	Male	14.22	0:LIVING	14.22	0:DiseaseFree	0	0	0	0	0	0	0	0	0	0	0	0	0	0	0	0	0	0	0	0	0	0	0	0	0	0	0	0	0	0	0	0	0	0	0	0	0	0	0	0	0	0	0	0
TCGA-BP-4971-01	Male	48.85	0:LIVING	48.85	0:DiseaseFree	0	0	0	0	0	0	0	0	0	0	0	0	0	0	0	0	0	0	0	0	0	0	0	0	0	0	0	0	0	0	0	0	0	0	0	0	0	0	0	0	0	0	0	0
TCGA-BP-4972-01	Female	49.34	0:LIVING	49.34	0:DiseaseFree	0	0	0	0	0	0	0	0	0	0	0	0	0	0	0	0	0	0	0	0	0	0	0	0	0	0	0	0	0	0	0	0	0	0	0	0	0	0	0	0	0	0	0	0
TCGA-BP-4973-01	Male	45.47	0:LIVING	45.47	0:DiseaseFree	0	0	0	0	0	0	0	0	0	0	0	0	0	0	0	0	0	0	0	0	0	0	0	0	0	0	0	0	0	0	0	0	0	0	0	0	0	0	0	0	0	0	0	0
TCGA-BP-4974-01	Male	6.93	1:DECEASED	1.15	1:Recurred/Progressed	1	1	0	0	0	0	0	0	0	0	0	0	0	0	0	0	0	0	0	0	0	0	0	0	0	0	0	0	0	0	0	0	0	0	0	0	0	0	0	0	0	0	0	0
TCGA-BP-4975-01	Male	47.08	0:LIVING	47.08	0:DiseaseFree	0	0	0	0	0	0	0	0	0	0	0	0	0	0	0	0	0	0	0	0	0	0	0	0	0	0	0	0	0	0	0	0	0	0	0	0	0	0	0	0	0	0	0	0
TCGA-BP-4976-01	Male	53.61	0:LIVING	53.61	0:DiseaseFree	0	0	0	0	0	0	0	0	0	0	0	1	0	0	0	0	0	0	0	0	0	0	0	0	0	0	0	0	0	0	0	0	0	0	0	0	0	0	0	0	0	0	0	0
TCGA-BP-4977-01	Male	14.91	0:LIVING	14.91	0:DiseaseFree	0	0	0	0	0	0	0	0	0	0	0	0	0	0	0	0	0	0	0	0	0	0	0	0	0	0	0	0	0	0	0	0	0	0	0	0	0	0	0	0	0	0	0	0
TCGA-BP-4981-01	Female	36.04	1:DECEASED			1		0	0	0	0	0	0	0	0	1	0	0	0	0	0	0	0	0	0	0	1	0	0	0	0	0	0	0	0	0	0	1	0	0	0	0	0	0	0	0	0	0	0
TCGA-BP-4982-01	Male	33.31	0:LIVING	33.31	0:DiseaseFree	0	0	0	0	0	0	0	0	0	0	0	0	0	0	0	0	0	0	0	0	0	0	0	0	0	0	0	0	0	0	0	0	0	0	0	0	0	0	0	0	0	0	0	0
TCGA-BP-4983-01	Female	46.42	0:LIVING	46.42	0:DiseaseFree	0	0	0	0	0	0	0	0	0	0	0	0	0	0	0	0	0	0	0	0	0	0	0	1	0	0	0	0	0	0	0	0	0	0	0	0	0	0	0	0	0	0	0	0
TCGA-BP-4985-01	Male	31.27	1:DECEASED	21.58	1:Recurred/Progressed	1	1	0	0	0	0	0	0	0	0	0	0	0	0	0	0	0	0	0	0	0	0	0	0	0	0	0	0	0	0	0	0	0	0	0	0	0	0	0	0	0	0	0	0
TCGA-BP-4986-01	Male	25.79	0:LIVING	25.79	0:DiseaseFree	0	0	0	0	0	0	0	0	0	0	0	0	0	0	0	0	0	0	0	0	0	0	0	0	0	0	0	0	0	0	0	0	0	0	0	0	0	0	0	0	0	0	0	0
TCGA-BP-4987-01	Female	36.93	0:LIVING	36.93	0:DiseaseFree	0	0	0	0	0	0	0	0	0	0	0	0	0	0	0	0	0	0	0	0	0	0	0	0	0	0	0	0	0	0	0	0	0	0	0	0	0	0	0	0	0	0	0	0
TCGA-BP-4988-01	Male	27.2	1:DECEASED			1		0	0	0	0	0	0	0	0	0	0	0	0	0	0	0	0	0	0	0	0	0	0	0	0	0	0	0	0	0	0	0	0	0	0	0	0	0	0	0	0	0	0
TCGA-BP-4989-01	Male	3.88	0:LIVING	3.88	0:DiseaseFree	0	0	0	0	0	0	0	0	0	0	0	0	0	0	0	0	0	0	0	0	0	0	0	0	0	0	0	1	0	0	0	0	0	0	0	0	0	0	0	0	0	0	0	0
TCGA-BP-4991-01	Male	46.42	0:LIVING	46.42	0:DiseaseFree	0	0	0	0	0	0	0	0	0	0	0	0	0	0	0	0	0	0	0	0	0	0	0	0	0	0	0	0	0	0	0	0	0	0	0	0	0	0	0	0	0	0	0	0
TCGA-BP-4992-01	Male	16.46	0:LIVING	16.46	0:DiseaseFree	0	0	0	0	0	0	0	0	0	0	0	0	0	0	0	0	0	0	0	0	0	0	0	0	0	0	0	0	0	0	0	0	0	0	0	0	0	0	0	0	0	0	0	0
TCGA-BP-4993-01	Male	5.81	0:LIVING	5.81	0:DiseaseFree	0	0	0	0	0	0	0	0	0	0	0	0	0	0	0	0	0	0	0	0	0	0	0	0	0	0	0	0	0	0	0	0	0	0	0	0	0	0	0	0	0	0	0	0
TCGA-BP-4994-01	Male	42.97	0:LIVING	42.97	0:DiseaseFree	0	0	0	0	0	0	0	0	0	0	0	0	0	0	0	0	0	0	0	0	0	0	0	0	0	0	0	0	0	0	0	0	0	0	0	0	0	0	0	0	0	0	0	0
TCGA-BP-4995-01	Male	45.04	0:LIVING	45.04	0:DiseaseFree	0	0	0	0	0	0	0	0	0	0	0	0	0	0	0	0	0	0	0	0	0	0	0	0	0	0	0	0	0	0	0	0	0	0	0	0	0	0	0	0	0	0	0	0
TCGA-BP-4998-01	Male	30.62	0:LIVING	30.62	0:DiseaseFree	0	0	0	0	0	0	0	0	0	0	0	0	0	0	0	0	0	0	0	0	0	0	0	0	0	0	0	0	0	0	0	0	0	0	0	0	0	0	0	0	0	0	0	0
TCGA-BP-4999-01	Male	41.59	0:LIVING	41.59	0:DiseaseFree	0	0	0	0	0	0	0	0	0	0	0	0	0	0	0	0	0	0	0	0	0	0	0	0	0	0	0	0	0	0	0	0	0	0	0	0	0	0	0	0	0	0	0	0
TCGA-BP-5000-01	Male	18.5	0:LIVING	18.5	0:DiseaseFree	0	0	0	0	0	0	0	0	0	0	0	0	0	0	0	0	0	0	0	0	0	0	0	0	0	0	0	0	0	0	0	0	0	0	0	0	1	0	0	0	0	0	0	0
TCGA-BP-5001-01	Female	38.67	0:LIVING	38.67	0:DiseaseFree	0	0	0	0	0	0	0	0	0	0	0	0	0	0	0	0	0	0	0	0	0	0	0	0	0	0	0	0	0	0	0	0	0	0	0	0	0	0	0	0	0	0	0	0
TCGA-BP-5004-01	Male	36.99	0:LIVING	36.99	0:DiseaseFree	0	0	0	0	0	0	0	0	0	0	0	0	0	0	0	0	0	0	0	0	0	0	0	0	0	0	0	0	0	0	0	0	0	0	0	0	0	0	0	0	0	0	0	0
TCGA-BP-5006-01	Male	27.6	0:LIVING	27.6	0:DiseaseFree	0	0	0	0	0	0	0	0	0	0	0	0	0	0	0	0	0	0	0	0	0	0	0	0	0	0	0	0	0	0	0	0	0	0	0	0	0	0	0	0	0	0	0	0
TCGA-BP-5007-01	Male	37.45	0:LIVING	37.45	0:DiseaseFree	0	0	0	0	0	0	0	0	0	0	0	0	0	0	0	0	0	0	0	0	0	0	0	0	0	0	0	0	0	0	0	0	0	0	0	0	0	0	0	0	0	0	0	0
TCGA-BP-5008-01	Male	35.18	0:LIVING	35.18	0:DiseaseFree	0	0	0	0	0	0	0	0	0	0	0	0	0	0	0	0	0	0	1	0	0	0	0	0	0	0	0	0	0	0	0	0	0	0	0	0	0	0	0	0	0	0	0	0
TCGA-BP-5009-01	Male	35.87	1:DECEASED	16.16	1:Recurred/Progressed	1	1	0	0	0	0	0	0	0	0	0	0	0	0	0	0	0	0	0	0	0	0	0	0	0	0	0	0	0	0	0	0	0	0	0	0	0	0	0	0	0	0	0	0
TCGA-BP-5010-01	Male	28.84	1:DECEASED	25.66	1:Recurred/Progressed	1	1	0	0	0	0	0	0	0	0	0	0	0	0	0	0	0	0	0	0	0	0	0	0	0	0	0	0	0	0	0	0	0	0	0	0	0	0	0	0	0	0	0	0
TCGA-BP-5168-01	Male	48.06	1:DECEASED			1		0	0	0	0	0	0	0	0	0	0	0	0	0	0	0	0	0	0	0	0	0	0	0	0	0	0	0	0	0	0	0	0	0	0	0	0	0	0	0	0	0	0
TCGA-BP-5169-01	Male	6.34	0:LIVING	6.34	0:DiseaseFree	0	0	0	0	0	0	0	0	0	0	0	0	0	0	0	0	0	0	0	0	0	0	0	0	0	0	0	0	0	0	0	0	0	0	0	0	1	0	0	0	0	0	0	0
TCGA-BP-5170-01	Male	79.24	0:LIVING	79.24	0:DiseaseFree	0	0	0	0	0	0	0	0	0	0	0	0	0	0	0	0	0	0	0	0	0	0	0	0	0	0	0	0	0	0	0	0	0	0	0	0	0	0	0	0	0	0	0	0
TCGA-BP-5173-01	Male	2.04	1:DECEASED			1		0	0	0	0	0	0	0	0	0	0	0	0	0	0	0	0	0	0	0	0	0	0	0	0	0	0	0	0	0	0	0	0	0	0	0	0	0	0	0	0	0	0
TCGA-BP-5174-01	Female	74.15	0:LIVING	74.15	0:DiseaseFree	0	0	0	0	0	0	0	0	0	0	0	0	0	1	0	0	0	0	0	0	0	0	0	0	0	0	0	0	0	0	0	0	0	0	0	0	0	0	0	0	0	0	0	0
TCGA-BP-5175-01	Male	30.62	0:LIVING	30.62	0:DiseaseFree	0	0	0	0	0	0	0	0	0	0	0	0	0	0	0	0	0	0	0	0	0	0	0	0	0	0	0	0	0	0	0	0	0	0	0	0	0	0	0	0	0	0	0	0
TCGA-BP-5176-01	Female	52.23	1:DECEASED			1		0	0	0	0	0	0	0	0	0	0	0	0	0	0	0	0	0	0	0	0	0	0	0	0	0	0	0	0	0	0	0	0	0	0	0	0	0	0	0	0	0	0
TCGA-BP-5177-01	Female	9.63	0:LIVING	9.63	0:DiseaseFree	0	0	0	0	0	0	0	0	0	0	0	0	0	0	0	0	0	0	0	0	0	0	0	0	0	0	0	0	0	0	0	0	0	0	0	0	0	0	0	0	0	0	0	0
TCGA-BP-5178-01	Male	62.81	1:DECEASED	56.14	1:Recurred/Progressed	1	1	0	0	0	0	0	0	0	0	0	0	0	0	0	0	0	0	1	0	0	0	0	0	0	0	0	0	0	0	0	0	0	0	0	0	0	0	0	0	0	0	0	0
TCGA-BP-5180-01	Male	74.34	0:LIVING	74.34	0:DiseaseFree	0	0	0	0	0	0	0	0	0	0	0	0	0	0	0	0	0	0	0	0	0	0	0	0	0	0	0	0	0	0	0	0	0	0	0	0	0	0	0	0	0	0	0	0
TCGA-BP-5181-01	Female	49.11	0:LIVING	49.11	0:DiseaseFree	0	0	0	0	0	0	0	0	0	0	0	0	0	0	0	0	0	0	0	0	0	0	0	0	0	0	0	0	0	0	0	0	0	0	0	0	0	0	0	0	0	0	0	0
TCGA-BP-5182-01	Male	38.27	0:LIVING	38.27	0:DiseaseFree	0	0	0	0	0	0	0	0	0	0	0	0	0	1	0	0	0	0	0	0	0	0	0	0	0	0	0	0	0	0	0	0	0	0	0	0	0	0	0	0	0	0	0	0
TCGA-BP-5183-01	Male	42.41	0:LIVING	15.93	1:Recurred/Progressed	0	1	0	0	0	0	0	0	0	0	0	0	0	0	0	0	0	0	0	0	0	0	0	0	0	0	0	0	0	0	0	0	0	0	0	0	0	0	0	0	0	0	0	0
TCGA-BP-5184-01	Male	37.22	0:LIVING	37.22	0:DiseaseFree	0	0	0	0	0	0	0	0	0	0	0	0	0	0	0	0	0	0	0	0	0	0	0	0	0	0	0	0	0	0	0	0	0	0	0	0	0	0	0	0	0	0	0	0
TCGA-BP-5185-01	Male	37.19	0:LIVING	24.18	1:Recurred/Progressed	0	1	0	0	0	0	0	0	0	0	0	0	0	0	0	0	0	0	0	0	0	0	0	0	0	0	0	0	0	0	0	0	0	0	0	0	0	0	0	0	0	0	0	0
TCGA-BP-5186-01	Female	22.77	0:LIVING	22.77	0:DiseaseFree	0	0	0	0	0	0	0	0	0	0	0	0	0	0	0	0	0	0	0	0	0	0	0	0	0	0	0	0	0	0	0	0	0	0	0	0	0	0	0	0	0	0	0	0
TCGA-BP-5187-01	Male	13.34	0:LIVING	13.34	0:DiseaseFree	0	0	0	0	0	0	0	0	0	0	0	0	0	0	0	0	0	0	0	0	0	0	0	0	0	0	0	0	0	0	0	0	0	0	0	0	0	0	0	0	0	0	0	0
TCGA-BP-5189-01	Male	27	1:DECEASED	25.66	1:Recurred/Progressed	1	1	0	0	0	0	0	0	0	0	0	0	0	0	0	0	0	0	0	0	0	0	0	0	0	0	0	0	0	0	0	0	0	0	0	0	1	0	0	0	0	0	0	0
TCGA-BP-5190-01	Male	33.21	0:LIVING	33.21	0:DiseaseFree	0	0	0	0	0	0	0	0	0	0	0	0	0	0	0	0	0	0	0	0	0	0	0	0	0	0	0	0	0	0	0	0	0	0	0	0	1	0	0	0	0	0	0	0
TCGA-BP-5191-01	Male	31.77	0:LIVING	31.77	0:DiseaseFree	0	0	0	0	0	0	0	0	0	0	0	0	0	0	0	0	0	0	0	0	0	0	0	0	0	0	0	0	0	0	0	0	0	0	0	0	0	0	0	0	0	0	0	0
TCGA-BP-5192-01	Male	23.46	0:LIVING	23.46	0:DiseaseFree	0	0	0	0	0	0	0	0	0	0	0	0	0	0	0	0	0	0	0	0	0	1	0	0	0	0	0	0	0	0	0	0	0	0	0	0	0	0	0	0	0	0	0	0
TCGA-BP-5194-01	Male	13.4	0:LIVING	13.4	0:DiseaseFree	0	0	0	0	0	0	0	0	0	0	0	0	0	0	0	0	0	0	0	0	0	0	0	0	0	0	0	0	0	0	0	0	0	0	0	0	0	0	0	0	0	0	0	0
TCGA-BP-5195-01	Male	24.61	0:LIVING	24.61	0:DiseaseFree	0	0	0	0	0	0	0	0	0	0	0	0	0	0	0	0	0	0	0	0	0	0	0	0	0	0	0	0	0	0	0	0	0	0	0	0	0	0	0	0	0	0	0	0
TCGA-BP-5196-01	Male	33.44	0:LIVING	33.44	0:DiseaseFree	0	0	0	0	0	0	0	0	0	0	0	0	0	0	0	0	0	0	0	0	0	0	0	0	0	0	0	0	0	0	0	0	0	0	0	0	0	0	0	0	0	0	0	0
TCGA-BP-5198-01	Male	19.81	0:LIVING	19.81	0:DiseaseFree	0	0	0	0	0	0	0	0	0	0	0	0	0	0	0	0	0	0	0	0	0	0	0	0	0	0	0	0	0	0	0	0	0	0	0	0	0	0	0	0	0	0	0	0
TCGA-BP-5199-01	Male	44.51	0:LIVING	44.51	0:DiseaseFree	0	0	0	0	0	0	0	0	0	0	0	0	0	0	0	0	0	0	0	0	0	0	0	0	0	0	0	0	0	0	0	0	0	0	0	0	0	0	0	0	0	0	0	0
TCGA-BP-5200-01	Male	34.92	0:LIVING	34.92	0:DiseaseFree	0	0	0	0	0	0	0	0	0	0	0	0	0	0	0	0	0	0	0	0	0	0	0	0	0	0	0	0	0	0	0	0	0	0	0	0	0	0	0	0	0	0	0	0
TCGA-BP-5201-01	Male	31.24	0:LIVING	0	1:Recurred/Progressed	0	1	0	0	0	0	0	0	0	0	0	0	0	0	0	0	0	0	0	0	0	0	0	0	0	0	0	0	0	0	0	0	0	0	0	0	0	0	0	0	0	0	0	0
TCGA-BP-5202-01	Male	0.95	0:LIVING	0.95	0:DiseaseFree	0	0	0	0	0	0	0	0	0	0	0	0	0	0	0	0	0	0	0	0	0	0	0	0	0	0	0	0	0	0	0	0	0	0	0	0	1	0	0	0	0	0	0	0
TCGA-CJ-4634-01	Female	114.91	0:LIVING	114.91	0:DiseaseFree	0	0	0	0	0	0	0	0	0	0	0	0	0	0	0	0	0	0	0	0	0	0	0	0	0	0	0	0	0	0	0	0	0	0	0	0	0	0	0	0	0	0	0	0
TCGA-CJ-4635-01	Male	46.52	0:LIVING	46.52	0:DiseaseFree	0	0	0	0	0	0	0	0	0	0	0	0	0	0	0	0	0	0	0	0	0	0	0	0	0	0	0	0	0	0	0	0	0	0	0	0	0	0	0	0	0	0	0	0
TCGA-CJ-4636-01	Male	63.21	0:LIVING	63.21	0:DiseaseFree	0	0	0	0	0	0	0	0	0	0	0	0	0	1	0	0	0	0	0	0	0	0	0	0	0	0	0	0	0	0	0	0	0	0	0	0	0	0	0	0	0	0	0	0
TCGA-CJ-4637-01	Female	73.16	1:DECEASED	59.82	1:Recurred/Progressed	1	1	0	0	0	0	0	0	0	0	0	0	0	1	0	0	0	0	0	0	0	0	0	0	0	0	0	0	0	0	0	0	0	0	0	0	0	0	0	0	0	0	0	0
TCGA-CJ-4638-01	Female	14.16	1:DECEASED	2.3	1:Recurred/Progressed	1	1	0	0	0	0	0	0	0	0	0	0	0	1	0	0	0	0	0	0	0	1	0	0	1	0	1	0	0	0	0	0	0	0	0	0	0	0	0	0	0	0	0	0
TCGA-CJ-4639-01	Female	106.08	0:LIVING	106.08	0:DiseaseFree	0	0	0	0	0	0	0	0	0	0	0	0	0	0	0	0	0	0	0	0	0	0	0	0	0	0	0	0	0	0	0	0	0	0	0	0	0	0	0	0	0	0	0	0
TCGA-CJ-4640-01	Male	114.32	0:LIVING	114.32	0:DiseaseFree	0	0	0	0	0	0	0	0	0	0	0	0	0	0	0	0	0	0	0	0	0	0	0	0	0	0	0	0	0	0	0	0	0	0	0	0	0	0	0	0	0	0	0	0
TCGA-CJ-4641-01	Female	54.57	1:DECEASED	0	1:Recurred/Progressed	1	1	0	0	0	0	0	0	0	0	0	0	0	1	0	0	0	0	0	0	0	0	0	0	0	0	0	0	0	0	0	0	0	0	0	0	0	0	0	0	0	0	0	0
TCGA-CJ-4643-01	Female	58.9	0:LIVING	58.9	0:DiseaseFree	0	0	0	0	0	0	0	0	0	0	0	0	0	0	0	0	0	0	0	0	0	0	0	0	0	0	0	0	0	0	0	0	0	0	0	0	0	0	0	0	0	0	0	0
TCGA-CJ-4644-01	Female	11.04	1:DECEASED	3.06	1:Recurred/Progressed	1	1	0	0	0	0	0	0	0	0	0	0	0	0	0	0	0	0	0	0	0	0	0	0	0	0	0	0	0	0	0	0	0	0	0	0	0	0	0	0	0	0	0	0
TCGA-CJ-4868-01	Male	21.22	1:DECEASED	1.22	1:Recurred/Progressed	1	1	0	0	0	0	0	0	0	0	0	0	0	0	0	0	0	0	0	0	0	0	0	0	0	0	0	0	0	0	0	0	0	0	0	0	0	0	0	0	0	0	0	0
TCGA-CJ-4869-01	Male	83.9	0:LIVING	57.62	1:Recurred/Progressed	0	1	0	0	0	0	0	0	0	0	0	0	0	1	0	0	0	0	0	0	0	0	0	0	0	0	0	0	0	0	0	0	0	0	0	0	0	0	0	0	0	0	0	0
TCGA-CJ-4870-01	Female	49.21	0:LIVING	49.21	0:DiseaseFree	0	0	0	0	0	0	0	0	0	0	0	0	0	0	0	0	0	0	0	0	0	0	0	0	0	0	0	0	0	0	0	0	0	0	0	0	0	0	0	0	0	0	0	0
TCGA-CJ-4871-01	Male	79.6	0:LIVING	5.55	1:Recurred/Progressed	0	1	0	0	0	0	0	0	0	0	0	0	0	0	0	0	0	0	0	0	0	0	0	0	0	0	0	0	0	0	0	0	0	0	0	0	1	0	0	0	0	0	0	0
TCGA-CJ-4872-01	Male	47.14	0:LIVING	47.14	0:DiseaseFree	0	0	0	0	0	0	0	0	0	0	0	0	0	0	0	0	0	0	0	0	0	0	0	0	0	0	0	0	0	0	0	0	0	0	0	0	0	0	0	0	0	0	0	0
TCGA-CJ-4873-01	Female	74.21	0:LIVING	74.21	0:DiseaseFree	0	0	0	0	0	0	0	0	0	0	0	0	0	1	0	0	0	0	0	0	0	0	0	0	0	0	0	0	0	0	0	0	1	0	0	0	0	0	0	0	0	0	0	0
TCGA-CJ-4874-01	Female	75	0:LIVING	75	0:DiseaseFree	0	0	0	0	0	0	0	0	0	0	0	0	0	0	0	0	0	0	0	0	0	0	0	0	0	0	0	0	0	0	0	0	0	0	0	0	0	0	0	0	0	0	0	0
TCGA-CJ-4875-01	Male	116.75	1:DECEASED	17.44	1:Recurred/Progressed	1	1	0	0	0	0	0	0	0	0	0	0	0	0	0	0	0	0	0	0	0	0	0	0	0	0	0	0	0	0	0	0	0	0	0	0	0	0	0	0	0	0	0	0
TCGA-CJ-4876-01	Male	64.22	0:LIVING	64.22	0:DiseaseFree	0	0	0	0	0	0	0	0	0	0	0	0	0	0	0	0	0	0	0	0	0	0	0	0	0	0	0	0	0	0	0	0	0	0	0	0	0	0	0	0	0	0	0	0
TCGA-CJ-4878-01	Female	71.81	0:LIVING	71.81	0:DiseaseFree	0	0	0	0	0	0	0	0	0	0	0	0	0	0	0	0	0	0	0	0	0	0	0	0	0	0	0	0	0	0	0	0	0	0	0	0	0	0	0	0	0	0	0	0
TCGA-CJ-4881-01	Male	66.16	0:LIVING	61.79	1:Recurred/Progressed	0	1	0	0	0	0	0	0	0	0	0	0	0	1	0	0	0	0	0	0	0	0	0	0	0	0	0	0	0	0	0	0	0	0	0	0	0	0	0	0	0	0	0	0
TCGA-CJ-4882-01	Male	61.86	0:LIVING	61.86	0:DiseaseFree	0	0	0	0	0	0	0	0	0	0	0	0	0	1	0	0	0	0	0	0	0	0	0	0	0	0	0	0	0	0	0	0	0	0	0	0	0	0	0	0	0	0	0	0
TCGA-CJ-4884-01	Female	57.79	0:LIVING	57.79	0:DiseaseFree	0	0	0	0	0	0	0	0	0	0	0	0	0	0	0	0	0	0	0	0	0	0	0	0	0	0	0	0	0	0	0	0	0	0	0	0	0	0	0	0	0	0	0	0
TCGA-CJ-4885-01	Male	113.37	0:LIVING	67.05	1:Recurred/Progressed	0	1	0	0	0	0	0	0	0	0	0	0	0	0	0	0	0	0	0	0	0	0	0	0	0	0	0	0	0	0	0	0	0	0	0	0	0	0	0	0	0	0	0	0
TCGA-CJ-4886-01	Female	64.13	0:LIVING	64.13	0:DiseaseFree	0	0	0	0	0	0	0	0	0	0	0	0	0	0	0	0	0	0	0	0	0	0	0	0	0	0	0	0	0	0	0	0	0	0	0	0	0	0	0	0	0	0	0	0
TCGA-CJ-4887-01	Male	30.62	1:DECEASED	10.58	1:Recurred/Progressed	1	1	0	0	0	0	0	0	0	0	0	0	0	0	0	0	0	0	0	0	0	0	0	0	0	0	0	0	0	0	0	0	0	0	0	0	0	0	0	0	0	0	0	0
TCGA-CJ-4888-01	Male	51.48	1:DECEASED	19.97	1:Recurred/Progressed	1	1	0	0	0	0	0	0	0	0	0	0	0	0	0	0	0	0	0	0	0	0	0	0	0	0	0	0	0	0	0	0	0	0	0	0	0	0	0	0	0	0	0	0
TCGA-CJ-4889-01	Female	63.93	0:LIVING	63.93	0:DiseaseFree	0	0	0	0	0	0	0	0	0	0	0	0	1	0	0	0	0	0	0	0	0	0	0	0	0	0	0	0	0	0	0	0	0	0	0	0	0	0	0	0	0	0	0	0
TCGA-CJ-4890-01	Male	115.6	0:LIVING	48.52	1:Recurred/Progressed	0	1	0	0	0	0	0	0	0	0	0	0	0	0	0	0	0	0	0	0	0	0	0	0	0	0	0	0	0	0	0	0	0	0	0	0	0	0	0	0	0	0	0	0
TCGA-CJ-4891-01	Female	26.91	1:DECEASED			1		0	0	0	0	0	0	0	0	0	0	0	0	0	0	0	0	0	0	0	0	0	0	0	0	0	0	0	0	0	0	0	0	0	0	0	0	0	0	0	0	0	0
TCGA-CJ-4892-01	Female	49.97	0:LIVING	49.97	0:DiseaseFree	0	0	0	0	0	0	0	0	0	0	0	0	0	0	0	0	0	0	0	0	0	0	0	0	0	0	0	0	0	0	0	0	0	0	0	0	0	0	0	0	0	0	0	0
TCGA-CJ-4893-01	Female	24.64	0:LIVING	24.64	0:DiseaseFree	0	0	0	0	0	0	0	0	0	0	0	0	0	0	0	0	0	0	0	0	0	0	0	0	0	0	0	0	0	0	0	0	0	0	0	0	0	0	0	0	0	0	0	0
TCGA-CJ-4894-01	Male	27.63	1:DECEASED	5.19	1:Recurred/Progressed	1	1	0	0	0	0	0	0	0	0	0	0	0	0	0	0	0	0	0	0	0	0	0	0	0	0	0	0	0	0	0	0	0	0	0	0	0	0	0	0	0	0	0	0
TCGA-CJ-4895-01	Male	39.42	1:DECEASED	2	1:Recurred/Progressed	1	1	0	0	0	0	0	0	0	0	0	0	0	0	0	0	0	0	0	0	0	0	0	0	0	0	0	0	0	0	0	0	0	0	0	0	0	0	0	0	0	0	0	0
TCGA-CJ-4897-01	Female	109.76	0:LIVING	46.75	1:Recurred/Progressed	0	1	0	0	0	0	0	0	0	0	0	0	0	0	0	0	0	0	0	0	0	0	0	0	0	0	0	0	0	0	0	0	0	0	0	0	0	0	0	0	0	0	0	0
TCGA-CJ-4899-01	Male	50.2	0:LIVING	50.2	0:DiseaseFree	0	0	0	0	0	0	0	0	0	0	0	0	0	0	0	0	0	0	0	0	0	0	0	0	0	0	0	0	0	0	0	0	0	0	0	0	0	0	0	0	0	0	0	0
TCGA-CJ-4900-01	Female	56.31	1:DECEASED			1		0	0	0	0	0	0	0	0	0	0	0	0	1	0	0	0	0	0	0	0	0	0	0	0	0	0	0	0	0	0	0	0	0	0	0	0	0	0	0	0	0	0
TCGA-CJ-4901-01	Male	47.63	0:LIVING	47.63	0:DiseaseFree	0	0	0	0	0	0	0	0	0	0	0	0	0	0	0	0	0	0	0	0	0	0	0	0	0	0	0	0	0	0	0	0	0	0	0	0	0	0	0	0	0	0	0	0
TCGA-CJ-4902-01	Male	49.93	0:LIVING	49.93	0:DiseaseFree	0	0	0	0	0	0	0	0	0	0	0	0	0	0	0	0	0	0	0	0	0	0	0	0	0	0	0	0	0	0	0	0	0	0	0	0	0	0	0	0	0	0	0	0
TCGA-CJ-4903-01	Male	51.25	0:LIVING	51.25	0:DiseaseFree	0	0	0	0	0	0	0	0	0	0	0	0	0	0	0	0	0	0	0	0	0	0	0	0	0	0	0	0	0	0	0	0	0	0	0	0	0	0	0	0	0	0	0	0
TCGA-CJ-4904-01	Female	108.48	0:LIVING	9.13	1:Recurred/Progressed	0	1	0	0	0	0	0	0	0	0	0	0	0	0	0	0	0	0	0	0	0	0	0	0	0	0	0	0	0	0	0	0	0	0	0	0	0	0	0	0	0	0	0	0
TCGA-CJ-4905-01	Female	49.15	0:LIVING	49.15	0:DiseaseFree	0	0	0	0	0	0	0	0	0	0	0	0	0	0	0	0	0	0	0	0	0	0	0	0	0	0	0	0	0	0	0	0	0	0	0	0	0	0	0	0	0	0	0	0
TCGA-CJ-4907-01	Male	49.24	0:LIVING	49.24	0:DiseaseFree	0	0	0	0	0	0	0	0	0	0	0	0	0	0	0	0	0	0	0	0	0	0	0	0	0	0	0	0	0	0	0	0	0	0	0	0	0	0	0	0	0	0	0	0
TCGA-CJ-4908-01	Male	50.3	0:LIVING	50.3	0:DiseaseFree	0	0	0	0	0	0	0	0	0	0	0	0	0	0	0	0	0	0	0	0	0	0	0	0	0	0	0	0	0	0	0	0	0	0	0	0	0	0	0	0	0	0	0	0
TCGA-CJ-4912-01	Male	54.43	0:LIVING	54.43	0:DiseaseFree	0	0	0	0	0	0	0	0	0	0	0	0	0	0	0	0	0	0	0	0	0	0	0	0	0	0	0	0	0	0	0	0	0	0	0	0	0	0	0	0	0	0	0	0
TCGA-CJ-4913-01	Female	38.53	1:DECEASED	17.67	1:Recurred/Progressed	1	1	0	0	0	0	0	0	0	0	0	0	0	0	0	0	0	0	0	0	0	0	0	0	0	0	0	0	0	0	0	0	0	0	0	0	0	0	0	0	0	0	0	0
TCGA-CJ-4916-01	Female	45.11	0:LIVING	45.11	0:DiseaseFree	0	0	0	0	0	0	0	0	0	0	0	0	0	0	0	0	0	0	0	0	0	0	0	0	0	0	0	0	0	0	0	0	0	0	0	0	0	0	0	0	0	0	0	0
TCGA-CJ-4918-01	Male	3.06	1:DECEASED	1.08	1:Recurred/Progressed	1	1	0	0	0	0	0	0	0	0	0	0	0	0	0	0	0	0	0	0	0	0	0	0	0	0	0	0	0	0	0	0	0	0	0	0	0	0	0	0	0	0	0	0
TCGA-CJ-4920-01	Female	4.57	1:DECEASED			1		0	0	0	1	0	0	0	0	0	0	0	0	0	0	0	0	0	0	0	0	0	0	0	0	0	0	0	0	0	0	1	1	0	0	0	0	0	0	0	0	0	0
TCGA-CJ-4923-01	Female	18.79	1:DECEASED	0.82	1:Recurred/Progressed	1	1	0	0	0	0	0	0	0	0	0	0	0	1	0	0	0	0	0	0	0	0	0	0	0	0	0	0	0	0	1	0	0	0	0	0	0	0	0	0	0	0	0	0
TCGA-CJ-5671-01	Male	130.98	0:LIVING	130.98	0:DiseaseFree	0	0	0	0	0	0	0	0	0	0	0	0	0	0	0	0	0	0	0	0	0	0	0	0	0	0	0	0	0	0	0	0	0	0	0	0	0	0	0	0	0	0	0	0
TCGA-CJ-5672-01	Male	71.94	1:DECEASED			1		0	0	0	0	0	0	0	0	0	0	0	0	0	0	0	0	0	0	0	0	0	0	0	0	0	0	0	0	0	1	0	0	0	0	0	0	0	0	0	0	0	0
TCGA-CJ-5675-01	Male	129.3	0:LIVING	29.57	1:Recurred/Progressed	0	1	0	0	0	0	0	0	0	0	0	0	0	0	0	0	0	0	0	0	0	0	0	0	0	0	0	0	0	0	0	0	0	0	0	0	0	0	0	0	0	0	0	0
TCGA-CJ-5676-01	Male	133.61	0:LIVING	72.9	1:Recurred/Progressed	0	1	0	0	0	0	0	0	0	0	0	0	0	0	0	0	0	0	0	0	0	0	0	0	0	0	0	0	0	0	0	0	0	0	0	0	0	0	0	0	0	0	0	0
TCGA-CJ-5677-01	Female	25.69	1:DECEASED	9.46	1:Recurred/Progressed	1	1	0	0	0	0	0	0	0	0	0	0	0	0	0	0	0	0	0	0	0	0	0	0	0	0	0	0	0	0	0	0	0	0	0	0	0	0	0	0	0	0	0	0
TCGA-CJ-5678-01	Male	18.86	1:DECEASED	13.11	1:Recurred/Progressed	1	1	0	0	0	0	0	0	0	0	0	0	0	0	0	0	0	0	0	0	0	0	0	0	0	0	0	0	0	0	0	0	0	0	0	0	0	0	0	0	0	0	0	0
TCGA-CJ-5679-01	Male	22.31	1:DECEASED	19.55	1:Recurred/Progressed	1	1	0	0	0	0	0	0	0	0	0	0	0	0	0	0	0	0	0	0	0	0	0	0	0	0	0	0	0	0	0	0	0	0	0	0	0	0	0	0	0	0	0	0
TCGA-CJ-5680-01	Female	25.23	1:DECEASED	5.03	1:Recurred/Progressed	1	1	0	0	0	0	0	0	0	0	0	0	0	1	0	0	0	0	0	0	0	0	0	0	0	0	0	0	0	0	0	0	0	0	0	0	0	0	0	0	0	0	0	0
TCGA-CJ-5681-01	Female	18.13	1:DECEASED	0.56	1:Recurred/Progressed	1	1	0	0	1	0	0	0	0	0	0	0	0	0	0	0	0	0	0	0	0	0	0	0	0	0	0	0	0	0	0	0	0	0	0	0	0	0	0	0	0	0	0	0
TCGA-CJ-5682-01	Male	122.73	0:LIVING	1.81	1:Recurred/Progressed	0	1	0	0	0	0	0	0	0	0	0	0	0	0	0	0	0	0	0	0	0	0	0	0	0	0	0	0	0	0	0	0	0	0	0	0	0	0	0	0	0	0	0	0
TCGA-CJ-5683-01	Male	62.06	0:LIVING	62.06	0:DiseaseFree	0	0	0	0	0	0	0	0	0	0	0	0	0	0	0	0	0	0	0	0	0	0	0	0	0	0	0	0	0	0	0	0	0	0	0	0	0	0	0	0	0	0	0	0
TCGA-CJ-5684-01	Male	73.29	0:LIVING	73.29	0:DiseaseFree	0	0	0	0	0	0	0	0	0	0	0	1	0	0	0	0	0	0	0	0	0	0	0	0	0	0	0	0	0	0	0	0	0	0	0	0	0	0	0	0	0	0	0	0
TCGA-CJ-5686-01	Female	66.95	0:LIVING	66.95	0:DiseaseFree	0	0	0	0	0	0	0	0	0	0	0	0	0	0	0	0	1	0	0	0	0	0	0	0	0	0	0	0	0	0	1	0	0	0	0	0	0	0	0	0	0	0	0	0
TCGA-CJ-6027-01	Male	118.76	1:DECEASED			1		0	0	0	0	0	0	0	0	0	0	0	0	0	0	0	0	0	0	0	0	0	0	0	0	0	0	0	0	0	0	0	0	0	0	0	0	0	0	0	0	0	0
TCGA-CJ-6028-01	Male	53.38	1:DECEASED	4.5	1:Recurred/Progressed	1	1	0	0	0	0	0	0	0	0	0	0	0	0	0	0	0	0	0	0	0	0	0	0	0	0	0	0	0	0	0	0	0	0	0	0	0	0	0	0	0	0	0	0
TCGA-CJ-6030-01	Male	75.53	1:DECEASED			1		0	0	0	0	0	0	0	0	0	0	0	0	0	0	0	0	0	0	0	0	0	0	0	0	0	0	0	0	0	0	0	0	0	0	0	0	0	0	0	0	0	0
TCGA-CJ-6031-01	Male	62.61	0:LIVING	62.61	0:DiseaseFree	0	0	0	0	0	0	0	0	0	0	0	0	0	0	0	0	0	0	0	0	0	0	0	0	0	0	0	0	1	0	0	0	0	0	0	0	0	0	0	0	0	0	0	0
TCGA-CJ-6032-01	Female	119.55	0:LIVING	119.55	0:DiseaseFree	0	0	0	0	0	0	0	0	0	0	0	0	0	0	0	0	0	0	0	0	0	0	0	0	0	0	0	0	0	0	0	0	0	0	0	0	0	0	0	0	0	0	0	0
TCGA-CJ-6033-01	Female	7.36	1:DECEASED	4.73	1:Recurred/Progressed	1	1	1	0	0	0	0	0	0	0	0	0	0	0	0	0	0	0	0	0	0	0	0	0	0	0	0	0	0	0	0	0	0	0	0	0	0	0	0	0	0	0	0	0
TCGA-CW-5580-01	Female	64.52	1:DECEASED			1		0	0	0	0	0	0	0	0	0	0	0	1	0	0	0	0	0	0	0	0	0	0	0	0	0	0	0	0	0	0	0	0	0	0	0	0	0	0	0	0	0	1
TCGA-CW-5581-01	Male	91.95	0:LIVING	91.95	0:DiseaseFree	0	0	0	0	0	0	0	0	0	0	0	0	0	0	0	0	0	0	0	0	0	0	0	0	0	0	0	0	0	0	0	0	0	0	0	0	1	0	0	0	0	0	0	1
TCGA-CW-5583-01	Female	81.77	0:LIVING	81.77	0:DiseaseFree	0	0	0	0	0	0	0	0	0	0	0	0	0	0	0	0	0	0	0	0	0	0	0	0	0	0	0	0	0	0	0	0	0	0	0	0	0	0	0	0	0	0	0	0
TCGA-CW-5585-01	Male	85.71	0:LIVING	85.71	0:DiseaseFree	0	0	0	0	0	0	0	0	0	0	0	0	0	0	0	0	0	0	0	0	0	0	0	0	0	0	0	0	0	0	0	0	0	0	0	0	0	0	0	0	0	0	0	0
TCGA-CW-5588-01	Female	66.26	0:LIVING	66.26	0:DiseaseFree	0	0	0	0	0	0	0	0	0	0	1	0	0	0	0	0	0	0	0	0	0	0	0	0	0	0	0	0	0	0	0	0	0	0	0	0	0	0	0	0	0	0	0	0
TCGA-CW-5589-01	Male	78.12	0:LIVING	78.12	0:DiseaseFree	0	0	0	0	0	0	0	0	0	0	0	0	0	0	0	0	0	0	0	0	0	0	0	0	0	0	0	0	0	0	0	0	0	0	0	0	0	0	0	0	0	0	0	0
TCGA-CW-5591-01	Male	74.61	0:LIVING	74.61	0:DiseaseFree	0	0	0	0	0	0	0	0	0	0	0	0	0	0	0	0	0	0	0	0	0	0	0	0	0	0	0	1	0	0	0	0	0	0	0	0	0	0	0	0	0	0	0	0
TCGA-CW-6087-01	Male	1.35	1:DECEASED			1		0	0	0	0	0	0	0	0	0	0	0	0	0	0	0	0	0	0	0	0	0	0	0	0	0	0	0	0	0	1	0	0	0	0	0	0	0	0	0	0	0	0
TCGA-CW-6090-01	Male	83.84	0:LIVING	91.33	1:Recurred/Progressed	0	1	0	0	0	0	0	0	0	0	0	0	0	0	0	0	0	0	1	0	0	0	0	0	0	0	0	0	0	0	0	0	0	0	0	0	0	0	0	0	0	0	0	0
TCGA-CW-6093-01	Male	103.35	0:LIVING	103.35	0:DiseaseFree	0	0	0	0	0	0	0	0	0	0	0	0	0	0	0	0	0	0	0	0	0	0	0	0	0	0	0	0	0	0	0	0	0	0	0	0	0	0	0	0	0	0	0	0
TCGA-CW-6097-01	Male	18.76	1:DECEASED	15.01	1:Recurred/Progressed	1	1	0	0	0	0	0	0	0	0	0	0	0	1	0	0	0	0	0	0	0	0	0	0	0	0	0	0	0	0	0	0	0	0	0	0	0	0	0	0	0	0	0	0
TCGA-CZ-4853-01	Male	25.43	0:LIVING	25.43	0:DiseaseFree	0	0	0	0	0	0	0	0	0	0	0	0	0	0	0	0	0	0	0	0	0	0	0	0	0	0	0	0	0	0	0	0	0	0	0	0	0	0	0	0	0	0	0	0
TCGA-CZ-4854-01	Male	46.12	1:DECEASED			1		0	0	0	0	0	0	0	0	0	0	0	0	0	0	0	0	0	0	0	0	0	0	0	0	0	0	0	0	0	0	0	0	0	0	0	0	0	0	0	0	0	0
TCGA-CZ-4856-01	Female	0.59	0:LIVING	0.59	0:DiseaseFree	0	0	0	0	0	0	0	0	0	0	0	0	0	0	0	0	0	0	0	0	0	0	0	0	0	0	0	0	0	0	0	0	0	0	0	0	0	0	0	0	0	0	0	0
TCGA-CZ-4857-01	Male	47.04	1:DECEASED	32.52	1:Recurred/Progressed	1	1	0	0	0	0	0	0	0	0	0	0	0	0	0	0	0	0	0	0	0	0	0	0	0	0	0	0	0	0	0	0	0	0	0	0	0	0	0	0	0	0	0	0
TCGA-CZ-4858-01	Male	69.15	1:DECEASED	62.81	1:Recurred/Progressed	1	1	0	0	0	0	0	0	0	0	0	0	0	0	0	0	0	0	0	0	0	0	0	0	0	0	0	0	0	0	0	0	0	0	0	0	0	0	0	0	0	0	0	0
TCGA-CZ-4859-01	Female	58.71	0:LIVING	58.71	0:DiseaseFree	0	0	0	0	0	0	0	0	0	0	0	0	0	0	0	0	1	0	0	0	0	0	0	0	0	1	0	0	0	0	0	0	0	0	0	0	0	0	0	0	0	0	0	0
TCGA-CZ-4861-01	Male	14.65	1:DECEASED			1		0	0	0	0	0	0	0	0	0	0	0	0	0	0	0	0	0	0	0	0	0	0	0	0	0	0	0	0	0	0	0	0	0	0	0	0	0	0	0	0	0	0
TCGA-CZ-4862-01	Male	107.46	0:LIVING	107.46	0:DiseaseFree	0	0	0	0	0	0	0	0	0	0	0	0	0	0	0	0	0	0	0	0	0	0	0	0	0	0	0	0	0	0	0	0	0	0	0	0	0	0	0	0	0	0	0	0
TCGA-CZ-4863-01	Female	63.34	0:LIVING	63.34	0:DiseaseFree	0	0	0	0	0	0	0	0	0	0	0	0	0	0	0	0	0	0	0	0	0	0	0	0	0	0	0	0	0	0	0	0	0	0	0	0	0	0	0	0	0	0	0	0
TCGA-CZ-4865-01	Female	5.45	1:DECEASED			1		0	0	0	0	0	0	0	0	0	0	0	0	0	0	0	0	0	0	0	0	0	0	0	0	1	0	0	0	0	0	0	0	0	0	0	0	0	0	0	0	0	0
TCGA-CZ-4866-01	Female	107.33	0:LIVING	107.33	0:DiseaseFree	0	0	0	0	0	0	0	0	0	0	0	0	0	1	0	0	0	0	0	0	0	0	0	0	0	0	0	0	0	0	0	0	0	0	0	0	0	0	0	0	0	0	0	0
TCGA-CZ-5451-01	Male	63.37	0:LIVING	63.37	0:DiseaseFree	0	0	0	0	0	0	0	0	0	0	0	0	0	0	0	0	0	0	0	0	0	0	0	0	0	0	0	0	0	0	0	0	0	0	0	0	0	0	0	0	0	0	0	0
TCGA-CZ-5452-01	Male	58.77	0:LIVING	58.77	0:DiseaseFree	0	0	0	0	0	0	0	0	0	0	0	0	0	1	0	0	0	0	0	0	0	0	0	0	0	0	0	0	0	0	0	0	0	0	0	0	0	0	0	0	0	0	0	0
TCGA-CZ-5453-01	Male	79.47	1:DECEASED			1		0	0	0	0	0	0	0	0	0	0	0	0	0	0	0	0	0	0	0	0	0	0	0	0	0	0	0	0	0	0	0	0	0	0	0	0	0	0	0	0	0	0
TCGA-CZ-5454-01	Male	23.72	1:DECEASED	13.9	1:Recurred/Progressed	1	1	0	0	0	0	0	0	0	0	0	0	0	0	0	0	0	0	0	0	0	0	0	0	0	0	0	0	0	0	0	0	0	0	0	0	0	0	0	0	0	0	0	0
TCGA-CZ-5455-01	Male	18.43	1:DECEASED			1		0	0	0	0	0	0	0	0	0	0	0	0	0	0	0	0	0	0	0	0	0	0	0	0	0	0	0	0	0	0	0	0	0	0	0	0	0	0	0	0	0	0
TCGA-CZ-5456-01	Male	79.57	0:LIVING	31.24	1:Recurred/Progressed	0	1	0	0	0	0	0	0	0	0	0	0	0	0	0	0	0	0	0	0	0	0	0	0	0	0	0	0	0	0	0	0	0	0	0	0	0	0	0	0	0	0	0	0
TCGA-CZ-5457-01	Male	90.47	0:LIVING	5.72	1:Recurred/Progressed	0	1	0	0	0	0	0	0	0	0	0	0	0	0	0	0	0	0	0	0	0	0	0	0	0	0	0	0	0	0	0	0	0	0	0	0	0	0	0	0	0	0	0	0
TCGA-CZ-5458-01	Male	91.62	0:LIVING	91.62	0:DiseaseFree	0	0	0	0	0	0	0	0	0	0	0	0	0	0	0	0	0	0	0	0	0	0	0	0	0	0	0	0	0	0	0	0	0	0	0	0	0	0	0	0	0	0	0	0
TCGA-CZ-5459-01	Male	55.29	0:LIVING	55.29	0:DiseaseFree	0	0	0	0	0	0	0	0	0	0	0	0	0	0	0	0	0	0	0	0	0	0	0	0	0	0	0	0	0	0	0	0	0	0	0	0	0	0	0	0	0	0	0	0
TCGA-CZ-5460-01	Male	94.38	0:LIVING	94.38	0:DiseaseFree	0	0	0	0	0	0	0	0	0	0	0	0	0	0	0	0	0	0	0	0	0	0	0	0	0	0	0	0	0	0	0	0	0	0	0	0	0	0	0	0	0	0	0	0
TCGA-CZ-5461-01	Male	10.84	1:DECEASED	1.58	1:Recurred/Progressed	1	1	0	0	0	0	0	0	0	0	0	0	0	0	0	0	0	0	0	0	0	0	0	0	0	0	0	0	0	0	0	0	0	0	0	0	0	0	0	0	0	0	0	0
TCGA-CZ-5462-01	Male	10.22	1:DECEASED			1		0	0	0	0	0	0	0	0	0	0	0	0	0	0	0	0	0	0	0	0	0	0	0	0	0	0	0	0	0	0	0	0	0	0	0	0	0	0	0	0	0	0
TCGA-CZ-5463-01	Male	21.75	0:LIVING	21.75	0:DiseaseFree	0	0	0	0	0	0	0	0	0	0	0	0	0	0	0	0	0	0	0	0	0	0	0	0	0	0	0	0	0	0	0	0	0	0	0	0	0	0	0	0	0	0	0	0
TCGA-CZ-5465-01	Female	84.23	1:DECEASED			1		0	0	0	0	0	0	0	0	0	0	0	0	0	0	0	0	0	0	0	0	0	0	0	0	1	0	0	0	0	0	0	0	0	0	0	1	0	0	0	0	0	0
TCGA-CZ-5466-01	Male	22.5	0:LIVING	22.5	0:DiseaseFree	0	0	0	0	0	0	0	0	0	0	0	0	0	0	0	0	0	0	0	0	0	0	0	0	0	0	0	0	0	0	0	0	0	0	0	0	0	0	0	0	0	0	0	0
TCGA-CZ-5467-01	Female	2.4	1:DECEASED	2.04	1:Recurred/Progressed	1	1	0	0	0	0	0	0	0	0	0	0	0	0	0	0	0	0	0	1	0	0	0	0	0	0	0	0	0	0	0	0	0	0	0	0	1	0	0	0	0	0	0	0
TCGA-CZ-5468-01	Male	1.94	1:DECEASED			1		0	0	0	0	0	0	0	0	0	0	0	0	0	0	0	0	0	0	0	0	0	0	0	0	0	0	0	0	0	0	0	0	0	0	0	0	0	0	0	0	0	0
TCGA-CZ-5469-01	Male	31.08	1:DECEASED	3.61	1:Recurred/Progressed	1	1	0	0	0	0	0	0	0	0	0	0	0	1	0	0	0	0	0	0	0	0	0	0	0	0	0	0	0	0	0	0	0	0	0	0	0	0	0	0	0	0	0	0
TCGA-CZ-5470-01	Female	12.68	0:LIVING	12.68	0:DiseaseFree	0	0	0	0	0	0	0	0	0	0	0	0	0	1	0	0	0	0	0	0	0	0	0	0	0	0	0	0	0	0	0	0	0	0	0	0	0	0	0	1	0	0	0	0
TCGA-CZ-5982-01	Female	80.12	0:LIVING	80.12	0:DiseaseFree	0	0	0	0	0	0	0	0	0	0	0	0	0	0	0	0	0	0	0	0	0	0	0	0	0	0	0	0	0	0	0	0	0	0	0	0	0	0	0	0	0	0	0	0
TCGA-CZ-5984-01	Male	67.9	0:LIVING	67.9	0:DiseaseFree	0	0	0	0	0	0	0	0	0	0	0	0	0	0	0	0	0	0	0	0	0	0	0	0	0	0	0	0	0	0	0	0	0	0	0	0	0	0	0	0	0	0	0	0
TCGA-CZ-5985-01	Male	65.6	0:LIVING	65.6	0:DiseaseFree	0	0	0	0	0	0	0	0	0	0	0	0	0	1	0	0	0	0	0	0	0	0	0	0	0	0	0	0	0	0	0	0	0	0	0	0	0	0	0	0	0	0	0	0
TCGA-CZ-5986-01	Male	12.25	0:LIVING	12.25	0:DiseaseFree	0	0	0	0	0	0	0	0	0	0	0	0	0	0	0	0	0	0	0	0	0	0	0	0	0	0	0	0	0	0	0	0	0	0	0	0	0	0	0	0	0	0	0	0
TCGA-CZ-5987-01	Male	14.62	1:DECEASED	12.39	1:Recurred/Progressed	1	1	0	0	0	0	0	0	0	0	0	0	0	0	0	0	0	0	0	0	0	0	0	0	0	0	0	0	0	0	0	0	0	0	0	0	0	0	0	0	0	0	0	0
TCGA-CZ-5988-01	Male	22.77	0:LIVING	22.77	0:DiseaseFree	0	0	0	0	0	0	0	0	0	0	0	0	0	0	0	0	0	0	0	0	0	0	0	0	0	0	0	0	0	0	0	0	0	0	0	0	0	0	0	0	0	0	0	0
TCGA-CZ-5989-01	Male	62.58	0:LIVING	62.58	0:DiseaseFree	0	0	0	0	0	0	0	0	0	0	0	0	0	0	0	0	0	0	0	0	0	0	0	0	0	0	0	0	0	0	0	0	0	0	0	0	0	0	0	0	0	0	0	0
TCGA-DV-5565-01	Male	43.66	0:LIVING	43.66	0:DiseaseFree	0	0	0	0	0	0	0	0	0	0	0	0	0	0	0	0	0	0	0	0	0	0	0	0	0	0	0	0	0	0	0	0	0	0	0	0	0	0	0	0	0	0	0	0
TCGA-DV-5566-01	Female	45.93	0:LIVING	45.93	0:DiseaseFree	0	0	0	0	0	0	0	0	0	0	0	0	0	0	0	0	0	0	0	0	0	0	0	0	0	0	0	0	0	0	0	0	0	0	0	0	0	0	0	0	0	0	0	1
TCGA-DV-5568-01	Male	12.16	0:LIVING	12.16	0:DiseaseFree	0	0	0	0	0	0	0	0	0	0	0	0	0	0	0	0	0	0	0	0	0	0	0	0	0	0	0	0	0	0	0	0	0	0	0	0	0	0	0	0	0	0	0	0
TCGA-DV-5569-01	Female	11.66	0:LIVING	11.66	0:DiseaseFree	0	0	0	0	0	0	0	0	0	0	0	0	0	0	0	0	0	0	0	0	0	0	0	0	0	0	0	0	0	0	0	0	0	0	0	0	0	0	0	0	0	0	0	0
TCGA-DV-5574-01	Male	66.23	0:LIVING	11.73	1:Recurred/Progressed	0	1	0	0	0	0	0	0	0	0	0	0	0	0	0	0	0	0	0	0	0	0	0	0	0	0	0	0	0	0	0	0	0	0	0	0	0	0	0	0	0	0	0	0
TCGA-DV-5575-01	Female	56.8	0:LIVING	56.8	0:DiseaseFree	0	0	0	0	0	0	0	0	0	0	0	0	0	0	0	0	0	0	0	0	0	0	0	0	0	0	0	0	0	0	0	0	0	0	0	0	0	0	0	0	0	0	0	0
TCGA-DV-5576-01	Female	23.88	1:DECEASED			1		0	1	0	0	0	0	0	0	0	0	0	0	0	0	0	0	0	0	0	0	0	0	0	0	0	0	0	0	0	0	0	0	0	0	0	0	0	0	0	0	0	0
TCGA-EU-5904-01	Female	18.1	0:LIVING	18.1	0:DiseaseFree	0	0	0	0	0	0	0	0	0	0	0	0	0	0	0	0	0	0	0	0	0	0	0	0	0	0	0	0	0	0	0	0	0	0	0	0	0	0	0	0	0	0	0	0
TCGA-EU-5905-01	Female	3.91	0:LIVING	3.91	0:DiseaseFree	0	0	1	0	0	0	0	0	0	0	0	0	0	0	0	0	0	0	0	0	0	0	0	0	0	0	0	0	0	0	0	0	0	0	0	0	0	0	0	0	0	0	0	0
TCGA-EU-5906-01	Male	6.77	0:LIVING	6.77	0:DiseaseFree	0	0	0	0	0	0	0	0	0	0	0	0	0	0	0	0	0	0	0	0	0	0	0	0	0	0	0	0	0	0	0	0	0	0	0	0	0	0	0	0	0	0	0	0
TCGA-EU-5907-01	Male	4.17	0:LIVING	4.17	0:DiseaseFree	0	0	0	0	0	0	0	0	0	0	0	0	0	0	0	0	0	0	0	0	0	0	0	0	0	0	0	0	0	0	0	0	0	0	0	0	0	0	0	0	0	0	0	0
[truncated: 25 more columns]

## Sheet: TCGA_451_Fisher exact test
Gene	P_Value	CI_Lower	CI_Upper	Odds_Ratio
ACSS3	0.0424664	0.00269006	1.36138	0.133239
ADAM21	0.0146926	0.00222717	0.958629	0.105928
AFF2	0.00859654	0.0149943	0.799617	0.149832
ALG13	0.125788	0.0238773	1.88666	0.267014
AOC2	0.426861	0.0985765	2.92358	0.536845
AR	0.350333	0.00454571	5.21477	0.26953
ARSF	0.122227	0.00338516	2.24648	0.178701
ASUN	0.0424664	0.00269006	1.36138	0.133239
ASXL3	0.0550618	0.680845	220.463	4.99051
AVPR2	0.122227	0.00338516	2.24648	0.178701
BAP1	0.00281568	0.181995	0.736521	0.36911
BCOR	1	0.0920387	9.81382	0.81204
BHLHB9	0.554966	0.213593	108.248	2.18233
BRWD3	0.0424664	0.00269006	1.36138	0.133239
CDCA7	0.122227	0.00338516	2.24648	0.178701
CFP	0.125788	0.0238773	1.88666	0.267014
CLN8	0.122227	0.00338516	2.24648	0.178701
COL4A5	0.010557	0.0330003	0.831249	0.195946
CPEB1	0.0424664	0.00269006	1.36138	0.133239
CYLC1	0.122227	0.00338516	2.24648	0.178701
DYSF	0.05442	0.0422329	1.25876	0.264546
ERBB2	0.0146926	0.00222717	0.958629	0.105928
FRMD7	0.302647	0.302417	130.39	2.73641
FRMPD4	0.554966	0.213593	108.248	2.18233
GABRQ	0.05442	0.0422329	1.25876	0.264546
GPR45	0.0424664	0.00269006	1.36138	0.133239
HAUS7	0.543789	0.129817	86.2541	1.63195
HSP90AA1	0.0146926	0.00222717	0.958629	0.105928
IRAK1	0.0424664	0.00269006	1.36138	0.133239
KDM5C	0.0225179	0.997693	9.38501	2.74025
KDM6A	0.0424664	0.00269006	1.36138	0.133239
LPAR4	0.122227	0.00338516	2.24648	0.178701
LRP12	0.0424664	0.00269006	1.36138	0.133239
MAGEB10	0.122227	0.00338516	2.24648	0.178701
MAGEB16	0.122227	0.00338516	2.24648	0.178701
MAGED1	0.543789	0.129817	86.2541	1.63195
MAP3K15	0.125788	0.0238773	1.88666	0.267014
MED14	0.661562	0.219788	14.4518	1.36119
NBPF10	0.204508	0.123877	1.61071	0.454621
NCOA6	0.190106	0.0489513	1.66608	0.319353
NCOR1P1	0.05442	0.0422329	1.25876	0.264546
NHS	0.0424664	0.00269006	1.36138	0.133239
NOX1	0.426861	0.0985765	2.92358	0.536845
PABPC3	0.176104	0.579139	26.282	2.76683
JADE3	0.122227	0.00338516	2.24648	0.178701
PRRG3	0.122227	0.00338516	2.24648	0.178701
RGAG1	0.0146926	0.00222717	0.958629	0.105928
SCAF1	0.0146926	0.00222717	0.958629	0.105928
SCRN1	0.122227	0.00338516	2.24648	0.178701
SH3TC1	0.0424664	0.00269006	1.36138	0.133239
SMC1A	0.122227	0.00338516	2.24648	0.178701
SYTL4	0.350333	0.00454571	5.21477	0.26953
TBC1D8B	0.13515	0.0722986	1.51687	0.353676
TET2	0.176104	0.579139	26.282	2.76683
TEX13A	0.0146926	0.00222717	0.958629	0.105928
TFDP3	0.281749	0.0296171	3.16003	0.358092
TRO	0.122227	0.00338516	2.24648	0.178701
ULK3	0.0424664	0.00269006	1.36138	0.133239
USP51	0.0532156	0.0200083	1.31527	0.212367
WNK3	0.0424664	0.00269006	1.36138	0.133239
ZMYM3	0.281749	0.0296171	3.16003	0.358092
ZNF318	0.0717815	0.0636796	1.20675	0.301295
ZNF449	0.614569	0.0712505	4.06771	0.538432
FAM47A	0.0146926	0.00222717	0.958629	0.105928
ASXL2	0.0717815	0.0636796	1.20675	0.301295
CELSR1	0.754146	0.335674	5.54015	1.22678
ITIH6	0.350333	0.00454571	5.21477	0.26953

## Sheet: TCGA_Logrank_total_OS
Gene	P_value	Without_mutation	With_mutation
ACSS3	0.000177988	448	3
ADAM21	0.246279	447	4
AFF2	0.406915	444	7
ALG13	0.0599877	447	4
AOC2	0.767881	445	6
AR	0.670502	450	1
ARSF	0.356489	449	2
ASUN	0.356716	448	3
ASXL2	0.771904	442	9
ASXL3	0.0219013	443	8
AVPR2	0.272112	449	2
BAP1	0.0524874	411	40
BCOR	0.313926	448	3
BHLHB9	0.977469	448	3
BRWD3	0.249147	448	3
CDCA7	0.657896	449	2
CELSR1	0.221862	440	11
CFP	0.000154622	447	4
CLN8	0.417353	449	2
COL4A5	0.740601	442	9
CPEB1	0.690911	448	3
CYLC1	0.773036	449	2
DYSF	0.0460214	444	7
ERBB2	0.177428	447	4
FAM47A	0.00405859	447	4
FRMD7	0.247307	447	4
FRMPD4	0.271873	448	3
GABRQ	0.86281	444	7
GPR45	0.999051	448	3
HAUS7	0.0468866	449	2
HSP90AA1	0.421252	447	4
IRAK1	0.211993	448	3
ITIH6	0.548747	450	1
JADE3	0.0193591	449	2
KDM5C	0.144705	424	27
KDM6A	0.0168624	448	3
LPAR4	0.925074	449	2
LRP12	0.257571	448	3
MAGEB10	0.308517	449	2
MAGEB16	0.368164	449	2
MAGED1	0.393991	449	2
MAP3K15	0.836057	447	4
MED14	0.261041	446	5
NBPF10	0.0720874	440	11
NCOA6	0.90327	445	6
NCOR1P1	0.471715	444	7
NHS	0.707116	448	3
NOX1	0.565239	445	6
PABPC3	0.921893	441	10
PRRG3	0.807953	449	2
RGAG1	0.249103	447	4
SCAF1	0.42664	447	4
SCRN1	0.153093	449	2
SH3TC1	0.175586	448	3
SMC1A	0.152743	449	2
SYTL4	0.548747	450	1
TBC1D8B	0.704339	443	8
TET2	0.117983	441	10
TEX13A	0.239232	447	4
TFDP3	0.847309	448	3
TRO	0.497608	449	2
ULK3	0.0616154	448	3
USP51	0.777001	446	5
WNK3	0.894404	448	3
ZMYM3	0.967035	448	3
ZNF318	0.981846	442	9
ZNF449	0.0778407	447	4

## Sheet: TCGA_Logrank_Male_OS
Gene	P_value	Without_mutation	With_mutation
ACSS3		293	0
ADAM21		293	0
AFF2	0.695274	292	1
ALG13	0.829067	292	1
AOC2	0.41017	290	3
AR		293	0
ARSF		293	0
ASUN		293	0
ASXL2	0.405462	290	3
ASXL3	0.0169482	285	8
AVPR2		293	0
BAP1	0.661742	276	17
BCOR	0.520202	291	2
BHLHB9	0.978622	290	3
BRWD3		293	0
CDCA7		293	0
CELSR1	0.160006	285	8
CFP	0.703861	292	1
CLN8		293	0
COL4A5	0.369627	291	2
CPEB1		293	0
CYLC1		293	0
DYSF	0.381163	291	2
ERBB2		293	0
FAM47A		293	0
FRMD7	0.257686	289	4
FRMPD4	0.28537	290	3
GABRQ	0.383513	291	2
GPR45		293	0
HAUS7	0.0421314	291	2
HSP90AA1		293	0
IRAK1		293	0
ITIH6		293	0
JADE3		293	0
KDM5C	0.0704388	270	23
KDM6A		293	0
LPAR4		293	0
LRP12		293	0
MAGEB10		293	0
MAGEB16		293	0
MAGED1	0.411245	291	2
MAP3K15	0.423365	292	1
MED14	0.366931	289	4
NBPF10	0.00837796	288	5
NCOA6	0.905129	291	2
NCOR1P1	0.335395	291	2
NHS		293	0
NOX1	0.535628	290	3
PABPC3	0.674626	284	9
PRRG3		293	0
RGAG1		293	0
SCAF1		293	0
SCRN1		293	0
SH3TC1		293	0
SMC1A		293	0
SYTL4		293	0
TBC1D8B	0.925826	290	3
TET2	0.0691261	284	9
TEX13A		293	0
TFDP3	0.611065	292	1
TRO		293	0
ULK3		293	0
USP51	0.423365	292	1
WNK3		293	0
ZMYM3	0.656883	292	1
ZNF318	0.586639	290	3
ZNF449	0.425254	291	2

## Sheet: TCGA_Logrank_Female_OS
Gene	P_value	Without_mutation	With_mutation
ACSS3	0.000136272	155	3
ADAM21	0.276878	154	4
AFF2	0.34004	152	6
ALG13	0.0179878	155	3
AOC2	0.320919	155	3
AR	0.648171	157	1
ARSF	0.406884	156	2
ASUN	0.489929	155	3
ASXL2	0.918762	152	6
ASXL3		158	0
AVPR2	0.237256	156	2
BAP1	0.00354715	135	23
BCOR	0.457557	157	1
BHLHB9		158	0
BRWD3	0.232831	155	3
CDCA7	0.759213	156	2
CELSR1	0.744354	155	3
CFP	2.29e-06	155	3
CLN8	0.401473	156	2
COL4A5	0.406509	151	7
CPEB1	0.794724	155	3
CYLC1	0.788573	156	2
DYSF	0.0631964	153	5
ERBB2	0.158293	154	4
FAM47A	0.00993319	154	4
FRMD7		158	0
FRMPD4		158	0
GABRQ	0.772701	153	5
GPR45	0.966855	155	3
HAUS7		158	0
HSP90AA1	0.522286	154	4
IRAK1	0.238244	155	3
ITIH6	0.551532	157	1
JADE3	0.0458167	156	2
KDM5C	0.868825	154	4
KDM6A	0.0316558	155	3
LPAR4	0.930513	156	2
LRP12	0.221156	155	3
MAGEB10	0.266105	156	2
MAGEB16	0.455301	156	2
MAGED1		158	0
MAP3K15	0.396656	155	3
MED14	0.551532	157	1
NBPF10	0.799766	152	6
NCOA6	0.740084	154	4
NCOR1P1	0.0545869	153	5
NHS	0.761583	155	3
NOX1	0.288811	155	3
PABPC3	0.386	157	1
PRRG3	0.876015	156	2
RGAG1	0.235978	154	4
SCAF1	0.518466	154	4
SCRN1	0.208465	156	2
SH3TC1	0.163225	155	3
SMC1A	0.236885	156	2
SYTL4	0.551532	157	1
TBC1D8B	0.572135	153	5
TET2	0.755154	157	1
TEX13A	0.211261	154	4
TFDP3	0.969369	156	2
TRO	0.500823	156	2
ULK3	0.079779	155	3
USP51	0.341759	154	4
WNK3	0.973202	155	3
ZMYM3	0.888682	156	2
ZNF318	0.759238	152	6
ZNF449	0.0118803	156	2

## Sheet: TCGA_Logrank_total_DFS
Gene	P_value	Without_mutation	With_mutation
ACSS3	0.00312223	365	3
ADAM21	0.402404	366	2
AFF2	0.369813	362	6
ALG13	0.619428	365	3
AOC2	0.857096	363	5
AR	0.624603	367	1
ARSF	0.39825	366	2
ASUN	0.690903	367	1
ASXL2	0.853228	360	8
ASXL3	0.780173	364	4
AVPR2	0.295949	366	2
BAP1	0.0247204	337	31
BCOR	0.113044	367	1
BHLHB9	0.365613	366	2
BRWD3	0.266251	365	3
CDCA7	0.504558	367	1
CELSR1	0.79191	358	10
CFP	0.000192825	366	2
CLN8	0.416159	366	2
COL4A5	0.591882	361	7
CPEB1	0.739763	365	3
CYLC1	0.638353	366	2
DYSF	0.449176	363	5
ERBB2	0.196266	364	4
FAM47A	7.32e-06	367	1
FRMD7	0.828306	364	4
FRMPD4	0.272059	365	3
GABRQ	0.877182	362	6
GPR45	0.848054	365	3
HAUS7		368	0
HSP90AA1	0.372184	366	2
IRAK1	0.461885	366	2
ITIH6	0.545036	367	1
JADE3		368	0
KDM5C	0.166308	347	21
KDM6A		368	0
LPAR4	0.690903	367	1
LRP12	0.266287	365	3
MAGEB10	0.326026	366	2
MAGEB16	0.170966	367	1
MAGED1	0.389562	366	2
MAP3K15	0.326026	366	2
MED14	0.470683	364	4
NBPF10	0.923427	360	8
NCOA6	0.241957	364	4
NCOR1P1	0.713892	362	6
NHS	0.740739	365	3
NOX1	0.961904	363	5
PABPC3	0.428747	361	7
PRRG3	0.750193	366	2
RGAG1	0.254042	364	4
SCAF1	0.724847	365	3
SCRN1	7.32e-06	367	1
SH3TC1	0.908387	365	3
SMC1A	0.593652	367	1
SYTL4	0.545036	367	1
TBC1D8B	0.561765	362	6
TET2	0.0510103	361	7
TEX13A	0.825189	364	4
TFDP3	0.988796	365	3
TRO	0.470255	366	2
ULK3	0.487297	366	2
USP51	0.672129	363	5
WNK3	0.390585	366	2
ZMYM3	0.408189	366	2
ZNF318	0.439482	360	8
ZNF449	0.493555	365	3

## Sheet: TCGA_Logrank_Male_DFS
Gene	P_value	Without_mutation	With_mutation
ACSS3		245	0
ADAM21		245	0
AFF2	0.639506	244	1
ALG13	0.755422	244	1
AOC2	0.350709	243	2
AR		245	0
ARSF		245	0
ASUN		245	0
ASXL2	0.865382	242	3
ASXL3	0.69691	241	4
AVPR2		245	0
BAP1	0.669752	231	14
BCOR	0.115668	244	1
BHLHB9	0.338579	243	2
BRWD3		245	0
CDCA7		245	0
CELSR1	0.810375	237	8
CFP	0.0737719	244	1
CLN8		245	0
COL4A5	0.321254	243	2
CPEB1		245	0
CYLC1		245	0
DYSF	0.574482	244	1
ERBB2		245	0
FAM47A		245	0
FRMD7	0.738056	241	4
FRMPD4	0.252073	242	3
GABRQ	0.485628	243	2
GPR45		245	0
HAUS7		245	0
HSP90AA1		245	0
IRAK1		245	0
ITIH6		245	0
JADE3		245	0
KDM5C	0.360478	228	17
KDM6A		245	0
LPAR4		245	0
LRP12		245	0
MAGEB10		245	0
MAGEB16		245	0
MAGED1	0.376625	243	2
MAP3K15	0.390604	244	1
MED14	0.498673	242	3
NBPF10	0.71214	242	3
NCOA6	0.390604	244	1
NCOR1P1	0.300024	243	2
NHS		245	0
NOX1	0.481056	242	3
PABPC3	0.512752	238	7
PRRG3		245	0
RGAG1		245	0
SCAF1		245	0
SCRN1		245	0
SH3TC1		245	0
SMC1A		245	0
SYTL4		245	0
TBC1D8B	0.88359	242	3
TET2	0.0539823	239	6
TEX13A		245	0
TFDP3	0.574482	244	1
TRO		245	0
ULK3		245	0
USP51	0.390604	244	1
WNK3		245	0
ZMYM3	0.59832	244	1
ZNF318	0.757025	242	3
ZNF449	0.558426	244	1

## Sheet: TCGA_Logrank_Female_DFS
Gene	P_value	Without_mutation	With_mutation
ACSS3	0.00202029	120	3
ADAM21	0.429912	121	2
AFF2	0.167842	118	5
ALG13	0.693019	121	2
AOC2	0.40633	120	3
AR	0.63141	122	1
ARSF	0.343511	121	2
ASUN	0.538657	122	1
ASXL2	0.802358	118	5
ASXL3		123	0
AVPR2	0.36007	121	2
BAP1	0.00136516	106	17
BCOR		123	0
BHLHB9		123	0
BRWD3	0.309795	120	3
CDCA7	0.540241	122	1
CELSR1	0.579156	121	2
CFP	1.38e-07	122	1
CLN8	0.459292	121	2
COL4A5	0.708248	118	5
CPEB1	0.665656	120	3
CYLC1	0.591875	121	2
DYSF	0.153654	119	4
ERBB2	0.234567	119	4
FAM47A	3.27e-06	122	1
FRMD7		123	0
FRMPD4		123	0
GABRQ	0.71773	119	4
GPR45	0.726166	120	3
HAUS7		123	0
HSP90AA1	0.409228	121	2
IRAK1	0.381395	121	2
ITIH6	0.573341	122	1
JADE3		123	0
KDM5C	0.268258	119	4
KDM6A		123	0
LPAR4	0.538657	122	1
LRP12	0.316909	120	3
MAGEB10	0.384021	121	2
MAGEB16	0.173918	122	1
MAGED1		123	0
MAP3K15	0.584341	122	1
MED14	0.573341	122	1
NBPF10	0.975785	118	5
NCOA6	0.448678	120	3
NCOR1P1	0.0464797	119	4
NHS	0.673	120	3
NOX1	0.44509	121	2
PABPC3		123	0
PRRG3	0.646785	121	2
RGAG1	0.293925	119	4
SCAF1	0.545448	120	3
SCRN1	3.27e-06	122	1
SH3TC1	0.947968	120	3
SMC1A	0.394841	122	1
SYTL4	0.573341	122	1
TBC1D8B	0.426793	120	3
TET2	0.691077	122	1
TEX13A	0.993844	119	4
TFDP3	0.539215	121	2
TRO	0.489321	121	2
ULK3	0.354828	121	2
USP51	0.131981	119	4
WNK3	0.429912	121	2
ZMYM3	0.573341	122	1
ZNF318	0.376306	118	5
ZNF449	0.0619202	121	2
